# Supplementary material for: Bone Morphogenetic Protein 4 Alleviates DSS-Induced Ulcerative Colitis Through Activating Intestinal Stem Cell by Target ID3
Source: Front Cell Dev Biol. 2021 Oct 6;9:700864. doi: 10.3389/fcell.2021.700864 (PMC8528200; doi:10.3389/fcell.2021.700864)
Supplement: Supplementary Figure 1 — (A) rtPCR verifying the expression of Hadh, Ifi204, Srpk1, Smad4 in the colon of DSS-induced colitis at day 0, 3, 5. (B) KEGG analysis the differential protein related pathway. (C) rtPCR show the expression of BMP2,4,7 in the colon of DSS-induced colitis at day 0, 3, 5. Data represent mean ± SD; one-way ANOVA and Bonferroni test for multiple testing. ∗∗p < 0.01, ∗∗∗p < 0.001. [file Data_Sheet_1.ZIP]

Archive with 14 entries (13 files):
- fig1/
- fig1/0day.jpg
- fig1/0day_10.0x.jpg
- fig1/0day_3.5x.jpg
- fig1/3day.jpg
- fig1/3day_10.0x.jpg
- fig1/3day_3.5x.jpg
- fig1/5day.jpg
- fig1/5day_10.0x.jpg
- fig1/5day_3.5x.jpg
- fig1/7day-1_10.0x.jpg
- fig1/7day-1_3.5x.jpg
- fig1/7day.jpg
- fig1/data analyse.xlsx
