# Supplementary material for: Bone Morphogenetic Protein 4 Alleviates DSS-Induced Ulcerative Colitis Through Activating Intestinal Stem Cell by Target ID3
Source: Front Cell Dev Biol. 2021 Oct 6;9:700864. doi: 10.3389/fcell.2021.700864 (PMC8528200; doi:10.3389/fcell.2021.700864)
Supplement: Supplementary Figure 1 — (A) rtPCR verifying the expression of Hadh, Ifi204, Srpk1, Smad4 in the colon of DSS-induced colitis at day 0, 3, 5. (B) KEGG analysis the differential protein related pathway. (C) rtPCR show the expression of BMP2,4,7 in the colon of DSS-induced colitis at day 0, 3, 5. Data represent mean ± SD; one-way ANOVA and Bonferroni test for multiple testing. ∗∗p < 0.01, ∗∗∗p < 0.001. [file Data_Sheet_1.ZIP › fig1/data analyse.xlsx]

## Sheet: weight
		control					dss
	day 1	17.8	18.4	18.2	18.1	17.5	17.2	17.8	18.1	18.8	18.4
	day 2	19.1	19.5	19	18	18.1	17.5	18.8	19	19	19
	day 3	18.5	19.8	19.1	19.8	18.6	19.3	18.6	18.9	19.3	17.6
	day 4	19.5	20.1	19.4	19	18.9	18.7	15.9	18.1	16.7	17.8
	day 5	19.9	18.9	18.6	19.5	18.6	15.2	15.8	17.1	16.7	17.1
	day 6	18.9	18.8	19.9	17.9	18.8	14.7	15.6	14.9	16.2	15.6
	day 7	18.1	19.7	18.4	18.2	19.4	13.5	13.1	12.5	13.5	13.6

## Sheet: DAI
		control					DSS
	day 0	0	0	0	0	0	0	0	0	0	0
	day 3	0	0	0	0	0	1	0	0	0	0
	day 5	0	0	0	0	0	1	2	2	1	0
	day 7	0	0	0	0	0	4	4	3	4	4

## Sheet: colon length
	day 0	day 3	day 5	day 7
	6.4	5.8	5.3	4.14
	5.5	5.3	5.1	4.9
	5.3	4.9	5.8	4.2
	6.1	5.7	4.9	4.7
	5.9	5.1	4.7	5

## Sheet: histology score
	day 0	day 3	day 5	day 7
	0	0	3	4
	0	1	2	4
	0	1	1	3
	0	0	1	4
	0	0	2	4
