# Supplementary material for: Bone Morphogenetic Protein 4 Alleviates DSS-Induced Ulcerative Colitis Through Activating Intestinal Stem Cell by Target ID3
Source: Front Cell Dev Biol. 2021 Oct 6;9:700864. doi: 10.3389/fcell.2021.700864 (PMC8528200; doi:10.3389/fcell.2021.700864)
Supplement: Supplementary file 2 [file Data_Sheet_2.zip]

Archive with 9 entries (8 files):
- fig3/
- fig3/3 days.tif
- fig3/7 days.tif
- fig3/data analyse.xlsx
- fig3/different protein.xlsx
- fig3/mormal1-1.tif
- fig3/smad4-1.tif
- fig3/smad4-2.tif
- fig3/smad4.tif
