# Supplementary material for: Bone Morphogenetic Protein 4 Alleviates DSS-Induced Ulcerative Colitis Through Activating Intestinal Stem Cell by Target ID3
Source: Front Cell Dev Biol. 2021 Oct 6;9:700864. doi: 10.3389/fcell.2021.700864 (PMC8528200; doi:10.3389/fcell.2021.700864)
Supplement: Supplementary file 2 [file Data_Sheet_2.zip › fig3/data analyse.xlsx]

## Sheet: Sheet1
		SMAD4 positive per crypt
		day 0	day 3	day 7
		0	4	1
		0	4	0
		0	5	1
		0	6	0
		0	4	0

## Sheet: Sheet2
		BMP4 positive per crypt
		day 0	day 3	day 7
		4	10	2
		3	12	3
		6	8	1
		4	7	0
		5	8	1
