# Supplementary material for: Bone Morphogenetic Protein 4 Alleviates DSS-Induced Ulcerative Colitis Through Activating Intestinal Stem Cell by Target ID3
Source: Front Cell Dev Biol. 2021 Oct 6;9:700864. doi: 10.3389/fcell.2021.700864 (PMC8528200; doi:10.3389/fcell.2021.700864)
Supplement: Supplementary file 2 [file Data_Sheet_2.zip › fig3/different protein.xlsx]

## Sheet: Sheet
Uniprot ID	Gene names	Protein names	m/y_pvalue	m/y_ratio
Q8BH93	Mapk1ip1l	MAPK-interacting and spindle-stabilizing protein-like (Mitogen-activated protein kinase 1-interacting protein 1-like)	0.00015202	1998.32
Q8C2Q3	Rbm14	RNA-binding protein 14 (RNA-binding motif protein 14)	0.00604078	424.499
P46664	Adss2	Adenylosuccinate synthetase isozyme 2 (AMPSase 2) (AdSS 2) (EC 6.3.4.4) (Adenylosuccinate synthetase, acidic isozyme) (Adenylosuccinate synthetase, liver isozyme) (L-type adenylosuccinate synthetase) (IMP--aspartate ligase 2)	5.67268e-05	345.869
Q3URD3	Slmap	Sarcolemmal membrane-associated protein (Sarcolemmal-associated protein)	0.00212289	205.7
Q99M51	Nck1	Cytoplasmic protein NCK1 (NCK adaptor protein 1) (Nck-1)	0.00202148	198.005
Q9EQX4	Aif1l	Allograft inflammatory factor 1-like (Ionized calcium-binding adapter molecule 2)	0.000119326	193.35
Q9JKS4	Ldb3	LIM domain-binding protein 3 (Protein cypher) (Protein oracle) (Z-band alternatively spliced PDZ-motif protein)	0.00123348	155.603
Q61879	Myh10	Myosin-10 (Cellular myosin heavy chain, type B) (Myosin heavy chain 10) (Myosin heavy chain, non-muscle IIb) (Non-muscle myosin heavy chain B) (NMMHC-B) (Non-muscle myosin heavy chain IIb) (NMMHC II-b) (NMMHC-IIB)	0.000122414	5.83375
Q9D832	Dnajb4	DnaJ homolog subfamily B member 4	0.0118497	3.04164
Q61245	Col11a1	Collagen alpha-1(XI) chain	0.0387595	2.99253
P29268	Ccn2	CCN family member 2 (Cellular communication network factor 2) (Connective tissue growth factor) (Hypertrophic chondrocyte-specific protein 24) (Protein FISP-12)	0.0104667	2.85944
Q62188	Dpysl3	Dihydropyrimidinase-related protein 3 (DRP-3) (Unc-33-like phosphoprotein 1) (ULIP-1)	0.00515974	2.82039
Q8BVA4	Lmod1	Leiomodin-1	0.0162228	2.61868
Q9JLV1	Bag3	BAG family molecular chaperone regulator 3 (BAG-3) (Bcl-2-associated athanogene 3) (Bcl-2-binding protein Bis)	0.0039459	2.49967
Q9R0P9	Uchl1	Ubiquitin carboxyl-terminal hydrolase isozyme L1 (UCH-L1) (EC 3.4.19.12) (Neuron cytoplasmic protein 9.5) (PGP 9.5) (PGP9.5) (Ubiquitin thioesterase L1)	0.0167438	2.39952
P11276	Fn1	Fibronectin (FN) [Cleaved into: Anastellin]	0.0171875	2.17819
P62751	Rpl23a	60S ribosomal protein L23a	0.00811353	2.09607
P01899	H2-D1	H-2 class I histocompatibility antigen, D-B alpha chain (H-2D(B))	0.0161286	0.298871
P62806	H4c1; H4c2; H4c3; H4c4; H4c6; H4c8; H4c9; H4c11; H4c12; Hist1h4m; H4c14; H4f16	Histone H4	0.00829107	0.285702
Q9CZN7	Shmt2	Serine hydroxymethyltransferase, mitochondrial (SHMT) (EC 2.1.2.1) (Glycine hydroxymethyltransferase) (Serine methylase)	0.0109741	0.274459
P16110	Lgals3	Galectin-3 (Gal-3) (35 kDa lectin) (Carbohydrate-binding protein 35) (CBP 35) (Galactose-specific lectin 3) (IgE-binding protein) (L-34 galactoside-binding lectin) (Laminin-binding protein) (Lectin L-29) (Mac-2 antigen)	0.0287838	0.273921
P42125	Eci1	Enoyl-CoA delta isomerase 1, mitochondrial (EC 5.3.3.8) (3,2-trans-enoyl-CoA isomerase) (Delta(3),Delta(2)-enoyl-CoA isomerase) (D3,D2-enoyl-CoA isomerase) (Dodecenoyl-CoA isomerase)	0.00149601	0.259707
P45377	Akr1b8	Aldose reductase-related protein 2 (AR) (EC 1.1.1.21) (Aldehyde reductase) (Fibroblast growth factor-regulated protein) (Protein FR-1)	0.0191134	0.252636
Q9DCT2	Ndufs3	NADH dehydrogenase [ubiquinone] iron-sulfur protein 3, mitochondrial (EC 7.1.1.2) (Complex I-30kD) (CI-30kD) (NADH-ubiquinone oxidoreductase 30 kDa subunit)	0.00626224	0.246434
Q61830	Mrc1	Macrophage mannose receptor 1 (MMR) (CD antigen CD206)	0.00513043	0.215732
Q8R4Y4	Stab1	Stabilin-1 (Fasciclin, EGF-like, laminin-type EGF-like and link domain-containing scavenger receptor 1) (FEEL-1)	0.00311945	0.203917
Q8C0E3	Trim47	E3 ubiquitin-protein ligase TRIM47 (EC 2.3.2.27) (Tripartite motif-containing protein 47)	0.000684203	0.146026
Q62230	Siglec1	Sialoadhesin (Sheep erythrocyte receptor) (SER) (Sialic acid-binding Ig-like lectin 1) (Siglec-1) (CD antigen CD169)	0.00142057	0.0961411
P54116	Stom	Stomatin (Erythrocyte band 7 integral membrane protein) (Erythrocyte membrane protein band 7.2) (Protein 7.2b)	0.00145696	0.0442996
Q6PGG2	Gmip	GEM-interacting protein (GMIP)	0.000879739	0.0137233
Q569Z5	Ddx46	Probable ATP-dependent RNA helicase DDX46 (EC 3.6.4.13) (DEAD box protein 46)	0.00257859	0.00765841
Q9ES28	Arhgef7	Rho guanine nucleotide exchange factor 7 (Beta-Pix) (PAK-interacting exchange factor beta) (p85SPR)	0.000584598	0.00644055
P54818	Galc	Galactocerebrosidase (GALCERase) (EC 3.2.1.46) (Galactocerebroside beta-galactosidase) (Galactosylceramidase) (Galactosylceramide beta-galactosidase)	0.00225863	0.00529733
P61028	Rab8b	Ras-related protein Rab-8B	0.0484886	0.00401465
Q791V5	Mtch2	Mitochondrial carrier homolog 2	0.000209448	0.00232215
P01901	H2-K1	H-2 class I histocompatibility antigen, K-B alpha chain (H-2K(B))	0.000655765	0.00208493
P53690	Mmp14	Matrix metalloproteinase-14 (MMP-14) (EC 3.4.24.80) (MMP-X1) (MT-MMP) (Membrane-type matrix metalloproteinase 1) (MT-MMP 1) (MTMMP1) (Membrane-type-1 matrix metalloproteinase) (MT1-MMP) (MT1MMP)	0.000152085	0.00180562
Q9CQR4	Acot13	Acyl-coenzyme A thioesterase 13 (Acyl-CoA thioesterase 13) (EC 3.1.2.-) (Hotdog-fold thioesterase superfamily member 2) (Palmitoyl-CoA hydrolase) (EC 3.1.2.2) (Thioesterase superfamily member 2) (THEM2)	0.000142537	0.00165675
Q3SXD3	Hddc2	5'-deoxynucleotidase HDDC2 (EC 3.1.3.89) (HD domain-containing protein 2)	0.00101598	0.00141551
Q9DB15	Mrpl12	39S ribosomal protein L12, mitochondrial (L12mt) (MRP-L12)	7.98825e-05	0.00101011
P61804	Dad1	Dolichyl-diphosphooligosaccharide--protein glycosyltransferase subunit DAD1 (Oligosaccharyl transferase subunit DAD1) (Defender against cell death 1) (DAD-1)	0.00385346	0.000579915
P40240	Cd9	CD9 antigen (CD antigen CD9)	0.00255396	0.000430023
O35744	Chil3	Chitinase-like protein 3 (EC 3.2.1.52) (Beta-N-acetylhexosaminidase Ym1) (Chitinase-3-like protein 3) (ECF-L) (Eosinophil chemotactic cytokine) (Secreted protein Ym1)	0.00286868	0.000377568
