# Supplementary material for: Bone Morphogenetic Protein 4 Alleviates DSS-Induced Ulcerative Colitis Through Activating Intestinal Stem Cell by Target ID3
Source: Front Cell Dev Biol. 2021 Oct 6;9:700864. doi: 10.3389/fcell.2021.700864 (PMC8528200; doi:10.3389/fcell.2021.700864)
Supplement: Supplementary file 3 [file Data_Sheet_3.ZIP]

Archive with 7 entries (6 files):
- fig 6 raw data-2/ko Image_1569.tif
- fig 6 raw data-2/ko Image_1570.tif
- fig 6 raw data-2/ko Image_1571.tif
- fig 6 raw data-2/wt Image_1566.tif
- fig 6 raw data-2/wt Image_1567.tif
- fig 6 raw data-2/wt Image_1568.tif
- fig 6 raw data-2/
