# Supplementary material for: Bone Morphogenetic Protein 4 Alleviates DSS-Induced Ulcerative Colitis Through Activating Intestinal Stem Cell by Target ID3
Source: Front Cell Dev Biol. 2021 Oct 6;9:700864. doi: 10.3389/fcell.2021.700864 (PMC8528200; doi:10.3389/fcell.2021.700864)
Supplement: Supplementary Figure 2 — (A) Masson’s trichrome staining showed the collagen deposition in each group, no significant difference between BMP4 recombinant protein and BMP4 antibody treatment. (B) Masson’s trichrome staining showed no significant difference of collagen deposition between Id3–/– aged mice and wild type aged mice. Scale bar = 50 μm. [file Data_Sheet_4.ZIP]

Archive with 10 entries (9 files):
- fig2/
- fig2/0 ki67-1.tif
- fig2/0day lgr5.tif
- fig2/3 day.tif
- fig2/3day lgr5.tif
- fig2/5_day.tif
- fig2/5day lgr5.tif
- fig2/7 day.tif
- fig2/7day lgr5.tif
- fig2/data analyse.xlsx
