# Supplementary material for: Bone Morphogenetic Protein 4 Alleviates DSS-Induced Ulcerative Colitis Through Activating Intestinal Stem Cell by Target ID3
Source: Front Cell Dev Biol. 2021 Oct 6;9:700864. doi: 10.3389/fcell.2021.700864 (PMC8528200; doi:10.3389/fcell.2021.700864)
Supplement: Supplementary Figure 2 — (A) Masson’s trichrome staining showed the collagen deposition in each group, no significant difference between BMP4 recombinant protein and BMP4 antibody treatment. (B) Masson’s trichrome staining showed no significant difference of collagen deposition between Id3–/– aged mice and wild type aged mice. Scale bar = 50 μm. [file Data_Sheet_4.ZIP › fig2/data analyse.xlsx]

## Sheet: Sheet1
		day 0	day 3	day 5	day 7
		12	30	23	10
		15	28	18	8
		10	22	19	4
		16	34	20	9
		11	23	22	6

## Sheet: Sheet2
	day 0	day 3	day 5	day 7
	5	13	5	3
	7	12	8	4
	3	11	6	4
	4	10	6	2
	6	9	8	3
