# Supplementary material for: Bone Morphogenetic Protein 4 Alleviates DSS-Induced Ulcerative Colitis Through Activating Intestinal Stem Cell by Target ID3
Source: Front Cell Dev Biol. 2021 Oct 6;9:700864. doi: 10.3389/fcell.2021.700864 (PMC8528200; doi:10.3389/fcell.2021.700864)
Supplement: Supplementary file 5 [file Data_Sheet_5.ZIP]

Archive with 13 entries (12 files):
- fig4/
- fig4/1M01_10.0x.jpg
- fig4/1M01_3.5x.jpg
- fig4/7day 10.0x-1.jpg
- fig4/7day_3.5x-1.jpg
- fig4/blank.jpg
- fig4/bmp4 inhibit_10.0x.jpg
- fig4/bmp4 inhibitor_3.5x.jpg
- fig4/bmp4.jpg
- fig4/bmp4_10.0x.jpg
- fig4/bmp4_3.5x.jpg
- fig4/bmpinhi.jpg
- fig4/data analyse.xlsx
