# Supplementary material for: Bone Morphogenetic Protein 4 Alleviates DSS-Induced Ulcerative Colitis Through Activating Intestinal Stem Cell by Target ID3
Source: Front Cell Dev Biol. 2021 Oct 6;9:700864. doi: 10.3389/fcell.2021.700864 (PMC8528200; doi:10.3389/fcell.2021.700864)
Supplement: Supplementary file 5 [file Data_Sheet_5.ZIP › fig4/data analyse.xlsx]

## Sheet: weight
		DSS					BMP4					BMP4 antibody
	1	17.2	17.8	18.1	18.8	18.4	18.1	18.6	18.6	18.8	18.7	18.8	18.4	18.2	19.5	17.1
	2	17.5	18.8	19	19	19	19.3	18.4	19.2	18.8	18.9	17.7	19.5	18	18.8	18.7
	3	19.3	18.6	18.9	19.3	17.6	18.8	19	19.4	19	18.8	18.1	17.7	19.2	18.8	18.6
	4	18.7	15.9	18.1	16.9	17.1	19	17.9	18.3	18.8	18.9	16.1	17.9	17.7	16.8	17.6
	5	15.2	15.8	17.1	15.1	14.9	17.2	17	17.6	17.7	17	16.5	16.6	15	14.9	15.1
	6	14.5	14.98	14.85	14.77	15.1	16.35	16.97	16.88	16.19	17.77	14.71	13.98	15.38	12.92	13.34
	7	13.5	13.1	12.5	14.3	13.4	14.2	15.8	16.5	15.1	16.3	12.9	13.4	12.6	12.3	12.5

## Sheet: colon length
		DSS	BMP4	BMP4 antibody
		4.14	6	4.9
		4.9	6.7	4
		4.2	6.2	4
		4.7	6.1	4.5
		5.1	6.3	4.6
		4.3	5.7	4.1

## Sheet: DAI
		DSS					BMP4					BMP4 antibody
	day 0	0	0	0	0	0	0	0	0	0	0	0	0	0	0	0
	day 3	1	0	1	0	0	0	0	1	0	0	1	1	1	0	1
	day 5	2	2	3	2	1	1	0	2	0	0	2	2	2	3	2
	day 7	4	4	3	4	4	2	2	2	1	2	3	4	4	4	4

## Sheet: histology score
	Blank	DSS	BMP4	BMP4 antibody
	0	3	3	4
	0	3	2	4
	0	3	2	4
	0	4	2	4
	0	4	1	3
	0	4	2	3
