# Supplementary material for: Bone Morphogenetic Protein 4 Alleviates DSS-Induced Ulcerative Colitis Through Activating Intestinal Stem Cell by Target ID3
Source: Front Cell Dev Biol. 2021 Oct 6;9:700864. doi: 10.3389/fcell.2021.700864 (PMC8528200; doi:10.3389/fcell.2021.700864)
Supplement: Supplementary file 6 [file Data_Sheet_6.ZIP]

Archive with 10 entries (9 files):
- fig5/
- fig5/0day Image005.tif
- fig5/DSS LGR5.tif
- fig5/DSS ki67.tif
- fig5/LGR5 bmp4.tif
- fig5/blank ki67.tif
- fig5/bmp4 in ki67.tif
- fig5/bmp4 inhi LGR5.tif
- fig5/bmp4 ki67.tif
- fig5/data analye.xlsx
