# Supplementary material for: Bone Morphogenetic Protein 4 Alleviates DSS-Induced Ulcerative Colitis Through Activating Intestinal Stem Cell by Target ID3
Source: Front Cell Dev Biol. 2021 Oct 6;9:700864. doi: 10.3389/fcell.2021.700864 (PMC8528200; doi:10.3389/fcell.2021.700864)
Supplement: Supplementary file 6 [file Data_Sheet_6.ZIP › fig5/data analye.xlsx]

## Sheet: Sheet1
			DSS	BMP4	BMP4 antibody
			4	16	6
			6	20	3
			3	16	4
			4	10	4
			5	11	3
			4	16	3

## Sheet: Sheet2
		DSS	BMP4	BMP4 antibody
		3	10	3
		2	11	2
		3	13	1
		4	6	4
		2	11	2
		4	8	3
