# Supplementary material for: Bone Morphogenetic Protein 4 Alleviates DSS-Induced Ulcerative Colitis Through Activating Intestinal Stem Cell by Target ID3
Source: Front Cell Dev Biol. 2021 Oct 6;9:700864. doi: 10.3389/fcell.2021.700864 (PMC8528200; doi:10.3389/fcell.2021.700864)
Supplement: Supplementary file 7 [file Data_Sheet_7.ZIP]

Archive with 7 entries (6 files):
- s-fig/BMP4 in-2_mason 10.0x.jpg
- s-fig/BMP4_mason 10.0x.jpg
- s-fig/DSS-0day_mason 10.0x.jpg
- s-fig/DSS-7day_mason 10.0x.jpg
- s-fig/ko mason_10.0x.jpg
- s-fig/wt masson_10.0x.jpg
- s-fig/
