# Supplementary material for: Bone Morphogenetic Protein 4 Alleviates DSS-Induced Ulcerative Colitis Through Activating Intestinal Stem Cell by Target ID3
Source: Front Cell Dev Biol. 2021 Oct 6;9:700864. doi: 10.3389/fcell.2021.700864 (PMC8528200; doi:10.3389/fcell.2021.700864)
Supplement: Supplementary file 8 [file Data_Sheet_8.ZIP]

Archive with 11 entries (10 files):
- fig6 raw data-1/
- fig6 raw data-1/BMP4 id3_ch02.tif
- fig6 raw data-1/DSS id3_Image005.tif
- fig6 raw data-1/Image ko ki67.tif
- fig6 raw data-1/Image wt ki67.tif
- fig6 raw data-1/WT lgr5.tif
- fig6 raw data-1/bmp4inid3_Image002.tif
- fig6 raw data-1/data analyse.xlsx
- fig6 raw data-1/ko IMG_4589_1604888933.jpg
- fig6 raw data-1/wt IMG_4587_1604888933.jpg
- fig6 raw data-1/wt-ki67_Image002_ch02.tif
