# Supplementary material for: Bone Morphogenetic Protein 4 Alleviates DSS-Induced Ulcerative Colitis Through Activating Intestinal Stem Cell by Target ID3
Source: Front Cell Dev Biol. 2021 Oct 6;9:700864. doi: 10.3389/fcell.2021.700864 (PMC8528200; doi:10.3389/fcell.2021.700864)
Supplement: Supplementary file 8 [file Data_Sheet_8.ZIP › fig6 raw data-1/data analyse.xlsx]

## Sheet: id3 positive
		DSS	BMP4	BMP4 antibody
		1	6	0
		0	9	0
		3	8	1
		4	6	0
		2	5	2

## Sheet: colon length
	WT	ID3
	8.5	7.2
	9.2	8.1
	10.1	6.7
	8.9	7.7
	9.3	7.5

## Sheet: ki67 positive
	WT	ID3
	26	11
	24	14
	18	9
	19	10
	21	12

## Sheet: lgr5 positive
	WT	ID3
	6	1
	8	3
	4	0
	7	1
	6	2
