# Supplementary material for: Bone Morphogenetic Protein 4 Alleviates DSS-Induced Ulcerative Colitis Through Activating Intestinal Stem Cell by Target ID3
Source: Front Cell Dev Biol. 2021 Oct 6;9:700864. doi: 10.3389/fcell.2021.700864 (PMC8528200; doi:10.3389/fcell.2021.700864)
Supplement: Supplementary file 9 [file Table_1.XLSX]

## Sheet: J3VS J0
Row	Index	Peak Name	Group	Fold Change
1	124	tr|Q3U432|Q3U432_MOUSE	Growth arrest-specific protein 7 OS=Mus musculus GN=Gas7 PE=1 SV=1	0.201974
2	20	sp|Q9Z2V4|PCKGC_MOUSE	Phosphoenolpyruvate carboxykinase, cytosolic [GTP] OS=Mus musculus GN=Pck1 PE=1 SV=1	0.267579
3	8	sp|Q8R0I0|ACE2_MOUSE	Angiotensin-converting enzyme 2 OS=Mus musculus GN=Ace2 PE=1 SV=1	0.269873
4	128	tr|Q542A1|Q542A1_MOUSE	B-cell receptor-associated protein 29 OS=Mus musculus GN=Bcap29 PE=1 SV=1	0.276417
5	91	tr|Q8C4G3|Q8C4G3_MOUSE	Phospholipid-transporting ATPase OS=Mus musculus GN=Atp9a PE=1 SV=1	0.333226
6	123	sp|Q3UHX9|CI114_MOUSE	Putative methyltransferase C9orf114 homolog OS=Mus musculus GN=D2Wsu81e PE=1 SV=1	0.338554
7	104	tr|A0A0R4J0K4|A0A0R4J0K4_MOUSE	Transmembrane 7 superfamily member 3 OS=Mus musculus GN=Tm7sf3 PE=1 SV=1	0.34661
8	112	sp|P49182|HEP2_MOUSE	Heparin cofactor 2 OS=Mus musculus GN=Serpind1 PE=1 SV=1	0.364564
9	27	sp|Q9R0X4|ACOT9_MOUSE	Acyl-coenzyme A thioesterase 9, mitochondrial OS=Mus musculus GN=Acot9 PE=1 SV=1	0.373167
10	92	tr|A0A0G2JEG8|A0A0G2JEG8_MOUSE	Amphiphysin OS=Mus musculus GN=Amph PE=1 SV=1	0.380512
11	77	sp|Q80SY5|PR38B_MOUSE	Pre-mRNA-splicing factor 38B OS=Mus musculus GN=Prpf38b PE=1 SV=1	0.384082
12	110	sp|P34928|APOC1_MOUSE	Apolipoprotein C-I OS=Mus musculus GN=Apoc1 PE=1 SV=1	0.393439
13	125	tr|Q54AC6|Q54AC6_MOUSE	Cox17p OS=Mus musculus GN=Cox17 PE=1 SV=1	0.396687
14	102	tr|W0UVF7|W0UVF7_MOUSE	Eosinophil cationic protein 2 OS=Mus musculus GN=Ear2 PE=1 SV=1	0.409316
15	47	sp|Q99N87|RT05_MOUSE	28S ribosomal protein S5, mitochondrial OS=Mus musculus GN=Mrps5 PE=1 SV=1	0.424895
16	142	sp|P12960|CNTN1_MOUSE	Contactin-1 OS=Mus musculus GN=Cntn1 PE=1 SV=1	0.426861
17	103	sp|Q80YV4|PANK4_MOUSE	Pantothenate kinase 4 OS=Mus musculus GN=Pank4 PE=1 SV=2	0.436515
18	94	sp|P97369|NCF4_MOUSE	Neutrophil cytosol factor 4 OS=Mus musculus GN=Ncf4 PE=1 SV=2	0.443299
19	127	sp|Q8K3X4|I2BPL_MOUSE	Interferon regulatory factor 2-binding protein-like OS=Mus musculus GN=Irf2bpl PE=1 SV=1	0.454274
20	31	sp|Q9CW46|RAVR1_MOUSE	Ribonucleoprotein PTB-binding 1 OS=Mus musculus GN=Raver1 PE=1 SV=2	0.45681
21	49	sp|Q3UUQ7|PGAP1_MOUSE	GPI inositol-deacylase OS=Mus musculus GN=Pgap1 PE=1 SV=3	0.457162
22	58	tr|Q3UI84|Q3UI84_MOUSE	Replication factor C subunit 4 OS=Mus musculus GN=Rfc4 PE=1 SV=1	0.466842
23	120	sp|Q3UV17|K22O_MOUSE	Keratin, type II cytoskeletal 2 oral OS=Mus musculus GN=Krt76 PE=1 SV=1	0.484142
24	130	tr|A0A0R4J1C8|A0A0R4J1C8_MOUSE	Macrosialin OS=Mus musculus GN=Cd68 PE=1 SV=1	0.492243
25	4	sp|Q61838|PZP_MOUSE	Pregnancy zone protein OS=Mus musculus GN=Pzp PE=1 SV=3	0.493646
26	5	tr|B1AQ78|B1AQ78_MOUSE	Keratin 19 OS=Mus musculus GN=Krt19 PE=1 SV=1	0.494244
27	7	sp|Q61941|NNTM_MOUSE	NAD(P) transhydrogenase, mitochondrial OS=Mus musculus GN=Nnt PE=1 SV=2	0.500079
28	36	sp|Q01339|APOH_MOUSE	Beta-2-glycoprotein 1 OS=Mus musculus GN=Apoh PE=1 SV=1	0.512471
29	81	sp|Q6IFX2|K1C42_MOUSE	Keratin, type I cytoskeletal 42 OS=Mus musculus GN=Krt42 PE=1 SV=1	0.513289
30	55	sp|Q3UKC1|TAXB1_MOUSE	Tax1-binding protein 1 homolog OS=Mus musculus GN=Tax1bp1 PE=1 SV=2	0.514076
31	17	sp|Q00623|APOA1_MOUSE	Apolipoprotein A-I OS=Mus musculus GN=Apoa1 PE=1 SV=2	0.53225
32	18	tr|A2AL12|A2AL12_MOUSE	Heterogeneous nuclear ribonucleoprotein A3 OS=Mus musculus GN=Hnrnpa3 PE=1 SV=1	0.543407
33	135	sp|Q9D6H2|IFT25_MOUSE	Intraflagellar transport protein 25 homolog OS=Mus musculus GN=Hspb11 PE=1 SV=2	0.548604
34	14	tr|A2RTA0|A2RTA0_MOUSE	Creatine kinase M-type OS=Mus musculus GN=Ckm PE=1 SV=1	0.564294
35	16	sp|P08071|TRFL_MOUSE	Lactotransferrin OS=Mus musculus GN=Ltf PE=1 SV=4	0.56633
36	96	sp|Q8BP27|SFR1_MOUSE	Swi5-dependent recombination DNA repair protein 1 homolog OS=Mus musculus GN=Sfr1 PE=1 SV=2	0.567279
37	129	sp|P14106|C1QB_MOUSE	Complement C1q subcomponent subunit B OS=Mus musculus GN=C1qb PE=1 SV=2	0.567979
38	76	tr|Q8VCU2|Q8VCU2_MOUSE	Glycosylphosphatidylinositol specific phospholipase D1 OS=Mus musculus GN=Gpld1 PE=1 SV=1	0.569763
39	6	sp|P28665|MUG1_MOUSE	Murinoglobulin-1 OS=Mus musculus GN=Mug1 PE=1 SV=3	0.583397
40	62	sp|A2AJ76|HMCN2_MOUSE	Hemicentin-2 OS=Mus musculus GN=Hmcn2 PE=2 SV=1	0.590916
41	35	sp|Q9DCJ9|NPL_MOUSE	N-acetylneuraminate lyase OS=Mus musculus GN=Npl PE=1 SV=1	0.593307
42	67	sp|Q9JJV2|PROF2_MOUSE	Profilin-2 OS=Mus musculus GN=Pfn2 PE=1 SV=3	0.594654
43	40	tr|Q5SV02|Q5SV02_MOUSE	DNA repair protein RAD50 OS=Mus musculus GN=Rad50 PE=1 SV=1	0.598324
44	145	tr|Q3TX57|Q3TX57_MOUSE	Collagen alpha-2(I) chain OS=Mus musculus GN=Col1a2 PE=1 SV=1	0.599727
45	84	tr|A0A0B4J1G1|A0A0B4J1G1_MOUSE	Low affinity immunoglobulin gamma Fc region receptor II OS=Mus musculus GN=Fcgr2b PE=1 SV=1	0.606252
46	71	tr|G3X977|G3X977_MOUSE	Inter-alpha trypsin inhibitor, heavy chain 2 OS=Mus musculus GN=Itih2 PE=1 SV=1	0.608593
47	2	sp|Q80Z19|MUC2_MOUSE	Mucin-2 (Fragments) OS=Mus musculus GN=Muc2 PE=1 SV=2	0.608948
48	60	sp|Q9DBN5|LONP2_MOUSE	Lon protease homolog 2, peroxisomal OS=Mus musculus GN=Lonp2 PE=1 SV=1	0.610489
49	109	tr|E9Q638|E9Q638_MOUSE	Disintegrin and metalloproteinase domain-containing protein 9 OS=Mus musculus GN=Adam9 PE=1 SV=1	0.613723
50	12	tr|E9Q8I0|E9Q8I0_MOUSE	Complement factor H OS=Mus musculus GN=Cfh PE=1 SV=1	0.61911
51	50	sp|O08915|AIP_MOUSE	AH receptor-interacting protein OS=Mus musculus GN=Aip PE=1 SV=1	0.622541
52	1	sp|Q9QXS1|PLEC_MOUSE	Plectin OS=Mus musculus GN=Plec PE=1 SV=3	0.624489
53	33	sp|P03995|GFAP_MOUSE	Glial fibrillary acidic protein OS=Mus musculus GN=Gfap PE=1 SV=4	0.632451
54	86	sp|P11087|CO1A1_MOUSE	Collagen alpha-1(I) chain OS=Mus musculus GN=Col1a1 PE=1 SV=4	0.640938
55	133	tr|J3QP43|J3QP43_MOUSE	Protein 6330403A02Rik OS=Mus musculus GN=6330403A02Rik PE=1 SV=1	0.645455
56	3	tr|B1B1A8|B1B1A8_MOUSE	Myosin light chain kinase, smooth muscle OS=Mus musculus GN=Mylk PE=1 SV=1	0.645802
57	26	tr|H7BWY4|H7BWY4_MOUSE	Disks large homolog 1 OS=Mus musculus GN=Dlg1 PE=1 SV=1	0.646552
58	28	tr|Q2HZ94|Q2HZ94_MOUSE	Macrophage mannose receptor 1 OS=Mus musculus GN=Mrc1 PE=1 SV=1	0.647173
59	144	tr|E9Q585|E9Q585_MOUSE	Protein Slc4a1ap OS=Mus musculus GN=Slc4a1ap PE=1 SV=1	0.649392
60	45	tr|Q3USD5|Q3USD5_MOUSE	Ethanolamine-phosphate cytidylyltransferase OS=Mus musculus GN=Pcyt2 PE=1 SV=1	0.655391
61	54	sp|P35951|LDLR_MOUSE	Low-density lipoprotein receptor OS=Mus musculus GN=Ldlr PE=1 SV=2	0.657415
62	43	tr|A0A075B5P3|A0A075B5P3_MOUSE	Protein Ighg2b (Fragment) OS=Mus musculus GN=Ighg2b PE=1 SV=1	0.658358
63	57	sp|P46412|GPX3_MOUSE	Glutathione peroxidase 3 OS=Mus musculus GN=Gpx3 PE=1 SV=2	0.660803
64	87	tr|E9Q5L4|E9Q5L4_MOUSE	Protein C530008M17Rik OS=Mus musculus GN=C530008M17Rik PE=1 SV=1	0.664343
65	108	tr|Q3TV21|Q3TV21_MOUSE	Frataxin OS=Mus musculus GN=Fxn PE=1 SV=1	1.50654
66	25	sp|Q5EG47|AAPK1_MOUSE	5'-AMP-activated protein kinase catalytic subunit alpha-1 OS=Mus musculus GN=Prkaa1 PE=1 SV=2	1.51295
67	66	sp|Q571E4|GALNS_MOUSE	N-acetylgalactosamine-6-sulfatase OS=Mus musculus GN=Galns PE=1 SV=2	1.51512
68	97	sp|Q9CRB8|MTFP1_MOUSE	Mitochondrial fission process protein 1 OS=Mus musculus GN=Mtfp1 PE=1 SV=1	1.52039
69	41	sp|Q8VDW0|DX39A_MOUSE	ATP-dependent RNA helicase DDX39A OS=Mus musculus GN=Ddx39a PE=1 SV=1	1.5209
70	56	sp|Q3TBW2|RM10_MOUSE	39S ribosomal protein L10, mitochondrial OS=Mus musculus GN=Mrpl10 PE=1 SV=2	1.52348
71	29	sp|O35381|AN32A_MOUSE	Acidic leucine-rich nuclear phosphoprotein 32 family member A OS=Mus musculus GN=Anp32a PE=1 SV=1	1.52857
72	107	tr|Q3UCF3|Q3UCF3_MOUSE	Expressed sequence AA467197, isoform CRA_a OS=Mus musculus GN=AA467197 PE=1 SV=1	1.52996
73	138	tr|Q545B6|Q545B6_MOUSE	MCG12955, isoform CRA_a OS=Mus musculus GN=Stmn1 PE=1 SV=1	1.53814
74	90	sp|Q9CY16|RT28_MOUSE	28S ribosomal protein S28, mitochondrial OS=Mus musculus GN=Mrps28 PE=1 SV=1	1.54586
75	93	tr|A0A0R4J1C5|A0A0R4J1C5_MOUSE	ATP synthase mitochondrial F1 complex assembly factor 2 OS=Mus musculus GN=Atpaf2 PE=1 SV=1	1.54631
76	137	tr|Q3TE40|Q3TE40_MOUSE	Replication protein A 32 kDa subunit OS=Mus musculus GN=Rpa2 PE=1 SV=1	1.55479
77	23	tr|Q545S0|Q545S0_MOUSE	Sulfurtransferase OS=Mus musculus GN=Tst PE=1 SV=1	1.55615
78	52	sp|Q9CQ71|RFA3_MOUSE	Replication protein A 14 kDa subunit OS=Mus musculus GN=Rpa3 PE=1 SV=1	1.55846
79	44	tr|E9QMK9|E9QMK9_MOUSE	Protein 9030617O03Rik OS=Mus musculus GN=9030617O03Rik PE=1 SV=1	1.56465
80	141	tr|Q3U3J1|Q3U3J1_MOUSE	2-oxoisovalerate dehydrogenase subunit alpha, mitochondrial OS=Mus musculus GN=Bckdha PE=1 SV=1	1.57876
81	21	sp|Q8VCN5|CGL_MOUSE	Cystathionine gamma-lyase OS=Mus musculus GN=Cth PE=1 SV=1	1.5807
82	9	tr|Q4FJQ6|Q4FJQ6_MOUSE	Serine (Or cysteine) peptidase inhibitor, clade B, member 6a, isoform CRA_a OS=Mus musculus GN=Serpinb6a PE=1 SV=1	1.5825
83	111	sp|Q9D5J6|SHPK_MOUSE	Sedoheptulokinase OS=Mus musculus GN=Shpk PE=1 SV=1	1.58767
84	13	tr|A0A0R4J1I6|A0A0R4J1I6_MOUSE	Nuclear pore membrane glycoprotein 210 OS=Mus musculus GN=Nup210 PE=1 SV=1	1.59159
85	115	sp|Q4VC33|MAEA_MOUSE	Macrophage erythroblast attacher OS=Mus musculus GN=Maea PE=1 SV=1	1.5924
86	30	sp|Q9D7N3|RT09_MOUSE	28S ribosomal protein S9, mitochondrial OS=Mus musculus GN=Mrps9 PE=1 SV=3	1.6024
87	122	sp|Q8BKR5|PPR37_MOUSE	Protein phosphatase 1 regulatory subunit 37 OS=Mus musculus GN=Ppp1r37 PE=1 SV=1	1.60387
88	63	tr|Q3ULN2|Q3ULN2_MOUSE	General transcription factor IIB OS=Mus musculus GN=Gtf2b PE=1 SV=1	1.61126
89	136	sp|Q9D1I6|RM14_MOUSE	39S ribosomal protein L14, mitochondrial OS=Mus musculus GN=Mrpl14 PE=1 SV=1	1.61217
90	85	tr|E9QKL6|E9QKL6_MOUSE	Interferon-activable protein 204 OS=Mus musculus GN=Ifi204 PE=1 SV=1	1.62253
91	132	sp|Q64374|RGN_MOUSE	Regucalcin OS=Mus musculus GN=Rgn PE=1 SV=1	1.62584
92	75	tr|A0A075B5P2|A0A075B5P2_MOUSE	Protein Igkc (Fragment) OS=Mus musculus GN=Igkc PE=1 SV=1	1.62616
93	37	tr|E9QPU1|E9QPU1_MOUSE	von Willebrand factor OS=Mus musculus GN=Vwf PE=1 SV=2	1.63613
94	116	tr|Q5SX75|Q5SX75_MOUSE	Procollagen-proline, 2-oxoglutarate 4-dioxygenase (Proline 4-hydroxylase), alpha II polypeptide, isoform CRA_f OS=Mus musculus GN=P4ha2 PE=1 SV=1	1.64016
95	11	sp|Q04750|TOP1_MOUSE	DNA topoisomerase 1 OS=Mus musculus GN=Top1 PE=1 SV=2	1.67186
96	72	sp|Q99N96|RM01_MOUSE	39S ribosomal protein L1, mitochondrial OS=Mus musculus GN=Mrpl1 PE=1 SV=2	1.6737
97	10	tr|A0A0A6YXW6|A0A0A6YXW6_MOUSE	Protein Igha (Fragment) OS=Mus musculus GN=Igha PE=1 SV=1	1.67474
98	106	sp|P97471|SMAD4_MOUSE	Mothers against decapentaplegic homolog 4 OS=Mus musculus GN=Smad4 PE=1 SV=2	1.67886
99	42	sp|Q61823|PDCD4_MOUSE	Programmed cell death protein 4 OS=Mus musculus GN=Pdcd4 PE=1 SV=1	1.7193
100	73	tr|A0A075B5V1|A0A075B5V1_MOUSE	Protein Ighv1-31 OS=Mus musculus GN=Ighv1-31 PE=4 SV=1	1.72074
101	98	tr|F8WI14|F8WI14_MOUSE	Extracellular matrix protein 1 OS=Mus musculus GN=Ecm1 PE=1 SV=1	1.73279
102	139	sp|Q8CD26|S35E1_MOUSE	Solute carrier family 35 member E1 OS=Mus musculus GN=Slc35e1 PE=1 SV=2	1.73704
103	78	sp|Q80Y14|GLRX5_MOUSE	Glutaredoxin-related protein 5, mitochondrial OS=Mus musculus GN=Glrx5 PE=1 SV=2	1.7407
104	22	sp|Q61425|HCDH_MOUSE	Hydroxyacyl-coenzyme A dehydrogenase, mitochondrial OS=Mus musculus GN=Hadh PE=1 SV=2	1.75984
105	113	sp|Q924H9|DQX1_MOUSE	ATP-dependent RNA helicase DQX1 OS=Mus musculus GN=Dqx1 PE=2 SV=1	1.78647
106	88	sp|Q61140|BCAR1_MOUSE	Breast cancer anti-estrogen resistance protein 1 OS=Mus musculus GN=Bcar1 PE=1 SV=2	1.7907
107	24	tr|Q54AA2|Q54AA2_MOUSE	Apoptosis-associated speck-like protein containing CARD OS=Mus musculus GN=Pycard PE=1 SV=1	1.79466
108	65	sp|P63087|PP1G_MOUSE	Serine/threonine-protein phosphatase PP1-gamma catalytic subunit OS=Mus musculus GN=Ppp1cc PE=1 SV=1	1.80216
109	95	sp|Q9D939|ST1C2_MOUSE	Sulfotransferase 1C2 OS=Mus musculus GN=Sult1c2 PE=1 SV=1	1.81627
110	53	tr|Q544T5|Q544T5_MOUSE	Dihydrofolate reductase OS=Mus musculus GN=Dhfr PE=1 SV=1	1.83812
111	61	sp|P85094|ISC2A_MOUSE	Isochorismatase domain-containing protein 2A OS=Mus musculus GN=Isoc2a PE=1 SV=1	1.83837
112	117	tr|Q5SWZ0|Q5SWZ0_MOUSE	Phosphoribosyl pyrophosphate synthase-associated protein 2 OS=Mus musculus GN=Prpsap2 PE=1 SV=1	1.89282
113	64	sp|Q9CZW4|ACSL3_MOUSE	Long-chain-fatty-acid--CoA ligase 3 OS=Mus musculus GN=Acsl3 PE=1 SV=2	1.90179
114	39	sp|Q9DCS2|CP013_MOUSE	UPF0585 protein C16orf13 homolog OS=Mus musculus PE=1 SV=1	1.90877
115	82	sp|Q80UK0|SESD1_MOUSE	SEC14 domain and spectrin repeat-containing protein 1 OS=Mus musculus GN=Sestd1 PE=1 SV=1	1.91635
116	38	sp|P25799|NFKB1_MOUSE	Nuclear factor NF-kappa-B p105 subunit OS=Mus musculus GN=Nfkb1 PE=1 SV=2	2.00859
117	100	sp|Q99JT1|GATB_MOUSE	Glutamyl-tRNA(Gln) amidotransferase subunit B, mitochondrial OS=Mus musculus GN=Gatb PE=1 SV=1	2.01898
118	48	sp|Q3TIV5|ZC3HF_MOUSE	Zinc finger CCCH domain-containing protein 15 OS=Mus musculus GN=Zc3h15 PE=1 SV=2	2.02344
119	51	sp|Q8BYL4|SYYM_MOUSE	Tyrosine--tRNA ligase, mitochondrial OS=Mus musculus GN=Yars2 PE=1 SV=2	2.02742
120	15	sp|Q9EP75|CP4FE_MOUSE	Leukotriene-B4 omega-hydroxylase 3 OS=Mus musculus GN=Cyp4f14 PE=1 SV=1	2.03233
121	143	sp|O88271|CFDP1_MOUSE	Craniofacial development protein 1 OS=Mus musculus GN=Cfdp1 PE=1 SV=1	2.05877
122	34	sp|Q9WU79|PROD_MOUSE	Proline dehydrogenase 1, mitochondrial OS=Mus musculus GN=Prodh PE=1 SV=2	2.13579
123	70	sp|Q8R2Y8|PTH2_MOUSE	Peptidyl-tRNA hydrolase 2, mitochondrial OS=Mus musculus GN=Ptrh2 PE=1 SV=1	2.21249
124	79	sp|Q9R1Z7|PTPS_MOUSE	6-pyruvoyl tetrahydrobiopterin synthase OS=Mus musculus GN=Pts PE=1 SV=2	2.28043
125	105	tr|Q544L2|Q544L2_MOUSE	Thymidylate synthase OS=Mus musculus GN=Tyms PE=1 SV=1	2.32146
126	19	tr|A0A0R4IZY2|A0A0R4IZY2_MOUSE	Cytochrome P450 2D26 OS=Mus musculus GN=Cyp2d26 PE=1 SV=1	2.36361
127	119	tr|Q5SW15|Q5SW15_MOUSE	Methyltransferase-like protein OS=Mus musculus GN=Mettl16 PE=1 SV=1	2.39451
128	131	sp|Q80X71|T106B_MOUSE	Transmembrane protein 106B OS=Mus musculus GN=Tmem106b PE=1 SV=1	2.43759
129	80	tr|A0A0R4J043|A0A0R4J043_MOUSE	Metalloendopeptidase OS=Mus musculus GN=Mep1a PE=1 SV=1	2.45566
130	46	sp|Q9CQ54|NDUC2_MOUSE	NADH dehydrogenase [ubiquinone] 1 subunit C2 OS=Mus musculus GN=Ndufc2 PE=1 SV=1	2.46952
131	118	sp|Q8C863|ITCH_MOUSE	E3 ubiquitin-protein ligase Itchy OS=Mus musculus GN=Itch PE=1 SV=2	2.47301
132	83	sp|Q3TYD6|LMTK2_MOUSE	Serine/threonine-protein kinase LMTK2 OS=Mus musculus GN=Lmtk2 PE=1 SV=3	2.75273
133	134	tr|Q5SXA7|Q5SXA7_MOUSE	Pantothenate kinase 3 OS=Mus musculus GN=Pank3 PE=1 SV=1	2.95517
134	114	sp|Q8BYN3|ITPK1_MOUSE	Inositol-tetrakisphosphate 1-kinase OS=Mus musculus GN=Itpk1 PE=2 SV=1	3.03327
135	69	sp|Q9JKS4|LDB3_MOUSE	LIM domain-binding protein 3 OS=Mus musculus GN=Ldb3 PE=1 SV=1	3.06004
136	126	sp|P32883|RASK_MOUSE	GTPase KRas OS=Mus musculus GN=Kras PE=1 SV=1	3.19581
137	99	sp|Q8BFP9|PDK1_MOUSE	[Pyruvate dehydrogenase (acetyl-transferring)] kinase isozyme 1, mitochondrial OS=Mus musculus GN=Pdk1 PE=1 SV=2	3.4588
138	68	tr|A0A087WPT7|A0A087WPT7_MOUSE	Phosphatidylinositol 3,4,5-trisphosphate 5-phosphatase 2 (Fragment) OS=Mus musculus GN=Inppl1 PE=1 SV=1	3.46944
139	101	sp|Q8R3K3|PTCD2_MOUSE	Pentatricopeptide repeat-containing protein 2, mitochondrial OS=Mus musculus GN=Ptcd2 PE=1 SV=1	3.6247
140	140	sp|Q8CJG1|AGO1_MOUSE	Protein argonaute-1 OS=Mus musculus GN=Ago1 PE=1 SV=2	4.15693
141	59	sp|Q5SUF2|LC7L3_MOUSE	Luc7-like protein 3 OS=Mus musculus GN=Luc7l3 PE=1 SV=1	4.46175
142	32	tr|Q3UB06|Q3UB06_MOUSE	SRSF protein kinase 1 OS=Mus musculus GN=Srpk1 PE=1 SV=1	4.89863
143	89	sp|P56371|RAB4A_MOUSE	Ras-related protein Rab-4A OS=Mus musculus GN=Rab4a PE=1 SV=2	5.60782
144	121	tr|A0A0R4J1J1|A0A0R4J1J1_MOUSE	MCG114807, isoform CRA_c OS=Mus musculus GN=Pnkd PE=1 SV=1	6.21902
145	74	tr|A2AUM6|A2AUM6_MOUSE	Signal recognition particle 14 kDa protein OS=Mus musculus GN=Srp14 PE=1 SV=1	28.0609
