# Supplementary material for: Bone Morphogenetic Protein 4 Alleviates DSS-Induced Ulcerative Colitis Through Activating Intestinal Stem Cell by Target ID3
Source: Front Cell Dev Biol. 2021 Oct 6;9:700864. doi: 10.3389/fcell.2021.700864 (PMC8528200; doi:10.3389/fcell.2021.700864)
Supplement: Supplementary file 10 [file Table_2.XLSX]

## Sheet: J5VS J0
Row	Index	Peak Name	Group	Fold Change
1	33	sp|Q9D816|CP255_MOUSE	Cytochrome P450 2C55 OS=Mus musculus GN=Cyp2c55 PE=1 SV=1	0.0211787
2	57	sp|P09470|ACE_MOUSE	Angiotensin-converting enzyme OS=Mus musculus GN=Ace PE=1 SV=3	0.0647623
3	285	sp|Q9CQ52|CEL3B_MOUSE	Chymotrypsin-like elastase family member 3B OS=Mus musculus GN=Cela3b PE=1 SV=1	0.0897744
4	675	sp|Q64685|SIAT1_MOUSE	Beta-galactoside alpha-2,6-sialyltransferase 1 OS=Mus musculus GN=St6gal1 PE=1 SV=2	0.097583
5	333	tr|E9QNL5|E9QNL5_MOUSE	Sulfotransferase OS=Mus musculus GN=Sult1a1 PE=1 SV=1	0.0998341
6	28	sp|Q9D7Z6|CLCA1_MOUSE	Calcium-activated chloride channel regulator 1 OS=Mus musculus GN=Clca1 PE=1 SV=2	0.118882
7	368	sp|Q9NYQ2|HAOX2_MOUSE	Hydroxyacid oxidase 2 OS=Mus musculus GN=Hao2 PE=1 SV=1	0.130916
8	284	sp|P26150|3BHS3_MOUSE	3 beta-hydroxysteroid dehydrogenase/Delta 5-->4-isomerase type 3 OS=Mus musculus GN=Hsd3b3 PE=1 SV=3	0.134911
9	504	tr|Q544L9|Q544L9_MOUSE	Ephrin B1, isoform CRA_a OS=Mus musculus GN=Efnb1 PE=1 SV=1	0.14182
10	19	sp|P17563|SBP1_MOUSE	Selenium-binding protein 1 OS=Mus musculus GN=Selenbp1 PE=1 SV=2	0.14535
11	31	sp|Q60604|ADSV_MOUSE	Adseverin OS=Mus musculus GN=Scin PE=1 SV=3	0.146992
12	628	tr|D3YVM2|D3YVM2_MOUSE	Transmembrane protein 59 OS=Mus musculus GN=Tmem59 PE=1 SV=1	0.159468
13	424	sp|Q9CQW1|YKT6_MOUSE	Synaptobrevin homolog YKT6 OS=Mus musculus GN=Ykt6 PE=1 SV=1	0.159555
14	694	sp|P62715|PP2AB_MOUSE	Serine/threonine-protein phosphatase 2A catalytic subunit beta isoform OS=Mus musculus GN=Ppp2cb PE=1 SV=1	0.164305
15	224	sp|Q8QZR3|EST2A_MOUSE	Pyrethroid hydrolase Ces2a OS=Mus musculus GN=Ces2a PE=1 SV=1	0.170972
16	38	tr|D3Z041|D3Z041_MOUSE	Long-chain-fatty-acid--CoA ligase 1 OS=Mus musculus GN=Acsl1 PE=1 SV=1	0.173956
17	344	sp|Q9JI67|B3GT5_MOUSE	Beta-1,3-galactosyltransferase 5 OS=Mus musculus GN=B3galt5 PE=2 SV=1	0.175754
18	399	sp|Q9Z2D3|DFNA5_MOUSE	Non-syndromic hearing impairment protein 5 homolog OS=Mus musculus GN=Dfna5 PE=1 SV=1	0.198452
19	584	sp|Q8BKZ9|ODPX_MOUSE	Pyruvate dehydrogenase protein X component, mitochondrial OS=Mus musculus GN=Pdhx PE=1 SV=1	0.202363
20	700	tr|F8WJ98|F8WJ98_MOUSE	Transmembrane and coiled-coil domains protein 1 (Fragment) OS=Mus musculus GN=Tmcc1 PE=1 SV=2	0.213907
21	577	sp|Q8BKX6|SMG1_MOUSE	Serine/threonine-protein kinase SMG1 OS=Mus musculus GN=Smg1 PE=1 SV=3	0.21667
22	484	sp|P51658|DHB2_MOUSE	Estradiol 17-beta-dehydrogenase 2 OS=Mus musculus GN=Hsd17b2 PE=1 SV=2	0.217883
23	266	sp|Q3UZZ6|ST1D1_MOUSE	Sulfotransferase 1 family member D1 OS=Mus musculus GN=Sult1d1 PE=1 SV=1	0.232385
24	104	tr|Q8R1A8|Q8R1A8_MOUSE	Ornithine carbamoyltransferase, mitochondrial OS=Mus musculus GN=Otc PE=1 SV=1	0.232917
25	36	sp|P21447|MDR1A_MOUSE	Multidrug resistance protein 1A OS=Mus musculus GN=Abcb1a PE=1 SV=3	0.237921
26	2	tr|E9Q9C6|E9Q9C6_MOUSE	Protein Fcgbp OS=Mus musculus GN=Fcgbp PE=1 SV=1	0.240674
27	703	sp|Q7TSE6|ST38L_MOUSE	Serine/threonine-protein kinase 38-like OS=Mus musculus GN=Stk38l PE=1 SV=2	0.247004
28	620	tr|A0A0G2JEG8|A0A0G2JEG8_MOUSE	Amphiphysin OS=Mus musculus GN=Amph PE=1 SV=1	0.247817
29	281	sp|P51661|DHI2_MOUSE	Corticosteroid 11-beta-dehydrogenase isozyme 2 OS=Mus musculus GN=Hsd11b2 PE=1 SV=2	0.254688
30	214	tr|A0A0B6VSQ6|A0A0B6VSQ6_MOUSE	Kallikrein 1 OS=Mus musculus GN=Klk1 PE=1 SV=1	0.258406
31	559	tr|A9C437|A9C437_MOUSE	Chloride channel protein OS=Mus musculus GN=Clcn2 PE=1 SV=1	0.268476
32	142	sp|Q8BK48|EST2E_MOUSE	Pyrethroid hydrolase Ces2e OS=Mus musculus GN=Ces2e PE=1 SV=1	0.268869
33	314	sp|Q91X79|CELA1_MOUSE	Chymotrypsin-like elastase family member 1 OS=Mus musculus GN=Cela1 PE=1 SV=1	0.270829
34	200	sp|Q9QWG7|ST1B1_MOUSE	Sulfotransferase family cytosolic 1B member 1 OS=Mus musculus GN=Sult1b1 PE=1 SV=2	0.285126
35	93	tr|Q3UER1|Q3UER1_MOUSE	Fructose-bisphosphate aldolase OS=Mus musculus GN=Aldob PE=1 SV=1	0.286588
36	473	tr|Q5SVF7|Q5SVF7_MOUSE	4-nitrophenylphosphatase domain and non-neuronal SNAP25-like protein homolog 1 (C. elegans), isoform CRA_f OS=Mus musculus GN=Nipsnap1 PE=1 SV=1	0.28885
37	219	sp|P00920|CAH2_MOUSE	Carbonic anhydrase 2 OS=Mus musculus GN=Ca2 PE=1 SV=4	0.289731
38	646	tr|Q3TAR6|Q3TAR6_MOUSE	Inactive serine/threonine-protein kinase VRK3 OS=Mus musculus GN=Vrk3 PE=1 SV=1	0.292287
39	422	tr|Q53YP5|Q53YP5_MOUSE	Fatty acid binding protein 2, intestinal OS=Mus musculus GN=Fabp2 PE=1 SV=1	0.293696
40	288	sp|Q8R086|SUOX_MOUSE	Sulfite oxidase, mitochondrial OS=Mus musculus GN=Suox PE=1 SV=2	0.29972
41	695	tr|A0A0A6YW97|A0A0A6YW97_MOUSE	Pre-mRNA-splicing factor 18 (Fragment) OS=Mus musculus GN=Prpf18 PE=1 SV=1	0.305837
42	505	sp|Q8R1S0|COQ6_MOUSE	Ubiquinone biosynthesis monooxygenase COQ6, mitochondrial OS=Mus musculus GN=Coq6 PE=1 SV=3	0.30738
43	624	tr|E9PY03|E9PY03_MOUSE	Protein Tstd1 OS=Mus musculus GN=Tstd1 PE=1 SV=1	0.310115
44	626	sp|Q9D939|ST1C2_MOUSE	Sulfotransferase 1C2 OS=Mus musculus GN=Sult1c2 PE=1 SV=1	0.311054
45	69	sp|Q6ZQM8|UD17C_MOUSE	UDP-glucuronosyltransferase 1-7C OS=Mus musculus GN=Ugt1a7c PE=1 SV=1	0.313956
46	683	tr|A2A8S3|A2A8S3_MOUSE	Protein YIPF (Fragment) OS=Mus musculus GN=Yipf1 PE=1 SV=1	0.318294
47	173	sp|P97872|FMO5_MOUSE	Dimethylaniline monooxygenase [N-oxide-forming] 5 OS=Mus musculus GN=Fmo5 PE=1 SV=4	0.31888
48	397	tr|Q3KNZ2|Q3KNZ2_MOUSE	Beta,beta-carotene 9',10'-oxygenase OS=Mus musculus GN=Bco2 PE=1 SV=1	0.320961
49	608	sp|Q3USF0|B3GN6_MOUSE	Acetylgalactosaminyl-O-glycosyl-glycoprotein beta-1,3-N-acetylglucosaminyltransferase OS=Mus musculus GN=B3gnt6 PE=2 SV=2	0.322592
50	315	sp|O35400|ST2B1_MOUSE	Sulfotransferase family cytosolic 2B member 1 OS=Mus musculus GN=Sult2b1 PE=2 SV=2	0.327415
51	502	tr|E9QPK1|E9QPK1_MOUSE	Cell growth regulator with EF hand domain protein 1 OS=Mus musculus GN=Cgref1 PE=1 SV=1	0.336276
52	373	sp|Q99N87|RT05_MOUSE	28S ribosomal protein S5, mitochondrial OS=Mus musculus GN=Mrps5 PE=1 SV=1	0.336646
53	638	tr|D3YYD0|D3YYD0_MOUSE	Olfactomedin-4 OS=Mus musculus GN=Olfm4 PE=1 SV=1	0.33785
54	696	sp|Q64374|RGN_MOUSE	Regucalcin OS=Mus musculus GN=Rgn PE=1 SV=1	0.338398
55	109	tr|Q3UKA4|Q3UKA4_MOUSE	Alcohol dehydrogenase 1 OS=Mus musculus GN=Adh1 PE=1 SV=1	0.341097
56	139	tr|Q569W4|Q569W4_MOUSE	Acetyl-coenzyme A synthetase OS=Mus musculus GN=Acss1 PE=1 SV=1	0.341275
57	405	tr|Q3UHH4|Q3UHH4_MOUSE	Tripartite motif-containing protein 2 OS=Mus musculus GN=Trim2 PE=1 SV=1	0.342913
58	445	tr|Q3UNI8|Q3UNI8_MOUSE	D-dopachrome decarboxylase OS=Mus musculus GN=Ddt PE=1 SV=1	0.344278
59	106	tr|F8VPQ6|F8VPQ6_MOUSE	Alkaline phosphatase OS=Mus musculus GN=Alpi PE=1 SV=1	0.344298
60	587	sp|Q91V36|NRBP2_MOUSE	Nuclear receptor-binding protein 2 OS=Mus musculus GN=Nrbp2 PE=1 SV=2	0.34497
61	145	sp|Q9DCM0|ETHE1_MOUSE	Persulfide dioxygenase ETHE1, mitochondrial OS=Mus musculus GN=Ethe1 PE=1 SV=2	0.346523
62	207	tr|Q545S0|Q545S0_MOUSE	Sulfurtransferase OS=Mus musculus GN=Tst PE=1 SV=1	0.346893
63	161	sp|Q61425|HCDH_MOUSE	Hydroxyacyl-coenzyme A dehydrogenase, mitochondrial OS=Mus musculus GN=Hadh PE=1 SV=2	0.347179
64	495	tr|Q505Q3|Q505Q3_MOUSE	Fucosidase, alpha-L-2, plasma OS=Mus musculus GN=Fuca2 PE=1 SV=1	0.351198
65	338	tr|G3X9Y6|G3X9Y6_MOUSE	Aldo-keto reductase family 1, member C19 OS=Mus musculus GN=Akr1c19 PE=1 SV=1	0.357234
66	53	sp|Q64133|AOFA_MOUSE	Amine oxidase [flavin-containing] A OS=Mus musculus GN=Maoa PE=1 SV=3	0.359052
67	501	tr|E9QAC8|E9QAC8_MOUSE	Glutathione S-transferase Mu 7 (Fragment) OS=Mus musculus GN=Gstm7 PE=1 SV=1	0.359425
68	160	sp|Q8VCN5|CGL_MOUSE	Cystathionine gamma-lyase OS=Mus musculus GN=Cth PE=1 SV=1	0.359506
69	52	tr|Q3V1K9|Q3V1K9_MOUSE	Desmin OS=Mus musculus GN=Des PE=1 SV=1	0.36054
70	681	tr|Q3U3W2|Q3U3W2_MOUSE	Protein Tmem181a OS=Mus musculus GN=Tmem181a PE=1 SV=1	0.361026
71	623	sp|Q8BFW4|TRI65_MOUSE	Tripartite motif-containing protein 65 OS=Mus musculus GN=Trim65 PE=1 SV=1	0.362192
72	428	sp|Q9DBC0|SELO_MOUSE	Selenoprotein O OS=Mus musculus GN=Selo PE=1 SV=4	0.366168
73	324	tr|Q1RME4|Q1RME4_MOUSE	CAR-like soluble protein OS=Mus musculus GN=Gm1123 PE=1 SV=1	0.369485
74	593	sp|P46660|AINX_MOUSE	Alpha-internexin OS=Mus musculus GN=Ina PE=1 SV=3	0.374071
75	286	sp|Q8BX02|KANK2_MOUSE	KN motif and ankyrin repeat domain-containing protein 2 OS=Mus musculus GN=Kank2 PE=1 SV=1	0.378428
76	194	tr|O35452|O35452_MOUSE	Protein Tnxb OS=Mus musculus GN=Tnxb PE=1 SV=1	0.384051
77	408	sp|Q6PHU5|SORT_MOUSE	Sortilin OS=Mus musculus GN=Sort1 PE=1 SV=1	0.384153
78	396	tr|Q8CAH8|Q8CAH8_MOUSE	cGMP-dependent protein kinase OS=Mus musculus GN=Prkg2 PE=1 SV=1	0.385605
79	586	sp|Q9JM62|REEP6_MOUSE	Receptor expression-enhancing protein 6 OS=Mus musculus GN=Reep6 PE=1 SV=1	0.386395
80	489	sp|Q9CPU4|MGST3_MOUSE	Microsomal glutathione S-transferase 3 OS=Mus musculus GN=Mgst3 PE=1 SV=1	0.387244
81	282	sp|Q99K41|EMIL1_MOUSE	EMILIN-1 OS=Mus musculus GN=Emilin1 PE=1 SV=1	0.388243
82	140	sp|A3KMP2|TTC38_MOUSE	Tetratricopeptide repeat protein 38 OS=Mus musculus GN=Ttc38 PE=1 SV=2	0.393587
83	122	sp|P61922|GABT_MOUSE	4-aminobutyrate aminotransferase, mitochondrial OS=Mus musculus GN=Abat PE=1 SV=1	0.395313
84	429	tr|F8VQ54|F8VQ54_MOUSE	Endoribonuclease Dicer OS=Mus musculus GN=Dicer1 PE=1 SV=1	0.397082
85	466	tr|V9GWR8|V9GWR8_MOUSE	Protein 5330417C22Rik (Fragment) OS=Mus musculus GN=5330417C22Rik PE=1 SV=1	0.401735
86	277	sp|O08832|GALT4_MOUSE	Polypeptide N-acetylgalactosaminyltransferase 4 OS=Mus musculus GN=Galnt4 PE=2 SV=1	0.405865
87	606	sp|Q8VHB5|CAH9_MOUSE	Carbonic anhydrase 9 OS=Mus musculus GN=Ca9 PE=2 SV=2	0.40587
88	226	tr|Q91WT7|Q91WT7_MOUSE	3-alpha-hydroxysteroid dehydrogenase type 1 OS=Mus musculus GN=Akr1c14 PE=1 SV=1	0.408184
89	482	sp|Q8BU14|SEC62_MOUSE	Translocation protein SEC62 OS=Mus musculus GN=Sec62 PE=1 SV=1	0.408556
90	49	sp|Q9DBM2|ECHP_MOUSE	Peroxisomal bifunctional enzyme OS=Mus musculus GN=Ehhadh PE=1 SV=4	0.409909
91	60	sp|Q8BWT1|THIM_MOUSE	3-ketoacyl-CoA thiolase, mitochondrial OS=Mus musculus GN=Acaa2 PE=1 SV=3	0.413554
92	420	tr|A0A0G2JGQ6|A0A0G2JGQ6_MOUSE	Serine/threonine-protein kinase DCLK1 OS=Mus musculus GN=Dclk1 PE=1 SV=1	0.413989
93	519	sp|Q8C102|GALT5_MOUSE	Polypeptide N-acetylgalactosaminyltransferase 5 OS=Mus musculus GN=Galnt5 PE=2 SV=2	0.414316
94	91	sp|Q8BJ64|CHDH_MOUSE	Choline dehydrogenase, mitochondrial OS=Mus musculus GN=Chdh PE=1 SV=1	0.415857
95	136	tr|Q99J77|Q99J77_MOUSE	N-acetylneuraminic acid synthase (Sialic acid synthase) OS=Mus musculus GN=Nans PE=1 SV=1	0.418877
96	221	tr|H7BWY4|H7BWY4_MOUSE	Disks large homolog 1 OS=Mus musculus GN=Dlg1 PE=1 SV=1	0.419376
97	544	sp|Q8K2Q5|CHCH7_MOUSE	Coiled-coil-helix-coiled-coil-helix domain-containing protein 7 OS=Mus musculus GN=Chchd7 PE=1 SV=1	0.42404
98	358	sp|P97805|FAM3D_MOUSE	Protein FAM3D OS=Mus musculus GN=Fam3d PE=2 SV=2	0.424064
99	617	tr|E9Q3V2|E9Q3V2_MOUSE	UDP-N-acetylglucosamine transporter (Fragment) OS=Mus musculus GN=Slc35a3 PE=1 SV=1	0.426306
100	569	sp|Q4LDD4|ARAP1_MOUSE	Arf-GAP with Rho-GAP domain, ANK repeat and PH domain-containing protein 1 OS=Mus musculus GN=Arap1 PE=1 SV=2	0.426511
101	273	sp|P19639|GSTM4_MOUSE	Glutathione S-transferase Mu 3 OS=Mus musculus GN=Gstm3 PE=1 SV=2	0.429537
102	655	tr|Z4YKM2|Z4YKM2_MOUSE	CDGSH iron-sulfur domain-containing protein 3, mitochondrial OS=Mus musculus GN=Cisd3 PE=1 SV=1	0.432861
103	352	sp|Q61823|PDCD4_MOUSE	Programmed cell death protein 4 OS=Mus musculus GN=Pdcd4 PE=1 SV=1	0.434677
104	292	sp|Q9D8I3|GLOD5_MOUSE	Glyoxalase domain-containing protein 5 OS=Mus musculus GN=Glod5 PE=1 SV=1	0.434811
105	89	sp|Q9Z2I8|SUCB2_MOUSE	Succinyl-CoA ligase [GDP-forming] subunit beta, mitochondrial OS=Mus musculus GN=Suclg2 PE=1 SV=3	0.43585
106	178	sp|Q9DCM2|GSTK1_MOUSE	Glutathione S-transferase kappa 1 OS=Mus musculus GN=Gstk1 PE=1 SV=3	0.435971
107	209	tr|A0A0R4J0P1|A0A0R4J0P1_MOUSE	Acyl-Coenzyme A dehydrogenase family, member 8 OS=Mus musculus GN=Acad8 PE=1 SV=1	0.436031
108	44	tr|B1ATS5|B1ATS5_MOUSE	Calcium-transporting ATPase OS=Mus musculus GN=Atp2a3 PE=1 SV=1	0.436052
109	105	tr|B2RXY7|B2RXY7_MOUSE	Carbonyl reductase 1 OS=Mus musculus GN=Cbr1 PE=1 SV=1	0.43799
110	82	sp|Q99MN9|PCCB_MOUSE	Propionyl-CoA carboxylase beta chain, mitochondrial OS=Mus musculus GN=Pccb PE=1 SV=2	0.438981
111	488	tr|Q8BUU7|Q8BUU7_MOUSE	N-acetylgalactosamine kinase OS=Mus musculus GN=Galk2 PE=1 SV=1	0.440414
112	198	tr|A7VMV2|A7VMV2_MOUSE	Crystallin, lamda 1, isoform CRA_a OS=Mus musculus GN=Cryl1 PE=1 SV=1	0.443964
113	475	sp|Q9JJV2|PROF2_MOUSE	Profilin-2 OS=Mus musculus GN=Pfn2 PE=1 SV=3	0.449059
114	182	tr|A0A0R4J093|A0A0R4J093_MOUSE	UMP-CMP kinase OS=Mus musculus GN=Cmpk1 PE=1 SV=1	0.449783
115	652	tr|Q3UCF3|Q3UCF3_MOUSE	Expressed sequence AA467197, isoform CRA_a OS=Mus musculus GN=AA467197 PE=1 SV=1	0.453058
116	74	sp|Q07417|ACADS_MOUSE	Short-chain specific acyl-CoA dehydrogenase, mitochondrial OS=Mus musculus GN=Acads PE=1 SV=2	0.453116
117	73	sp|Q68FL4|SAHH3_MOUSE	Putative adenosylhomocysteinase 3 OS=Mus musculus GN=Ahcyl2 PE=1 SV=1	0.453256
118	441	sp|Q9WVL0|MAAI_MOUSE	Maleylacetoacetate isomerase OS=Mus musculus GN=Gstz1 PE=1 SV=1	0.453282
119	312	sp|Q8C7U7|GALT6_MOUSE	Polypeptide N-acetylgalactosaminyltransferase 6 OS=Mus musculus GN=Galnt6 PE=2 SV=1	0.453299
120	539	sp|O54962|BAF_MOUSE	Barrier-to-autointegration factor OS=Mus musculus GN=Banf1 PE=1 SV=1	0.454299
121	34	sp|Q9R0H0|ACOX1_MOUSE	Peroxisomal acyl-coenzyme A oxidase 1 OS=Mus musculus GN=Acox1 PE=1 SV=5	0.455283
122	385	sp|P31428|DPEP1_MOUSE	Dipeptidase 1 OS=Mus musculus GN=Dpep1 PE=1 SV=2	0.456548
123	560	tr|B2RTL5|B2RTL5_MOUSE	Aldehyde dehydrogenase family 1, subfamily A7 OS=Mus musculus GN=Aldh1a7 PE=1 SV=1	0.459017
124	691	tr|A0A0U1RPI1|A0A0U1RPI1_MOUSE	Phospholemman OS=Mus musculus GN=Fxyd1 PE=1 SV=1	0.459877
125	299	tr|Q0VG22|Q0VG22_MOUSE	PCTP-like protein OS=Mus musculus GN=Stard10 PE=1 SV=1	0.460438
126	360	tr|E9QAU4|E9QAU4_MOUSE	Sickle tail protein OS=Mus musculus GN=Etl4 PE=1 SV=1	0.464499
127	563	tr|D3Z442|D3Z442_MOUSE	Mth938 domain-containing protein OS=Mus musculus GN=Aamdc PE=1 SV=1	0.467307
128	538	sp|Q9D1I5|MCEE_MOUSE	Methylmalonyl-CoA epimerase, mitochondrial OS=Mus musculus GN=Mcee PE=1 SV=1	0.467475
129	15	tr|A1BN54|A1BN54_MOUSE	Alpha actinin 1a OS=Mus musculus GN=Actn1 PE=1 SV=1	0.470564
130	72	tr|Q3UGC8|Q3UGC8_MOUSE	Propionyl-CoA carboxylase alpha chain, mitochondrial OS=Mus musculus GN=Pcca PE=1 SV=1	0.470963
131	289	sp|P18572|BASI_MOUSE	Basigin OS=Mus musculus GN=Bsg PE=1 SV=2	0.472372
132	580	sp|Q9CQZ6|NDUB3_MOUSE	NADH dehydrogenase [ubiquinone] 1 beta subcomplex subunit 3 OS=Mus musculus GN=Ndufb3 PE=1 SV=1	0.47498
133	520	sp|Q8BH79|ANO10_MOUSE	Anoctamin-10 OS=Mus musculus GN=Ano10 PE=1 SV=1	0.475598
134	280	sp|Q8CG76|ARK72_MOUSE	Aflatoxin B1 aldehyde reductase member 2 OS=Mus musculus GN=Akr7a2 PE=1 SV=3	0.475696
135	295	sp|Q3UMR5|MCU_MOUSE	Calcium uniporter protein, mitochondrial OS=Mus musculus GN=Mcu PE=1 SV=2	0.477694
136	678	tr|Q543Y7|Q543Y7_MOUSE	Protein kinase C and casein kinase substrate in neurons protein 1 OS=Mus musculus GN=Pacsin1 PE=1 SV=1	0.477982
137	462	tr|F8WIA4|F8WIA4_MOUSE	Small G protein-signaling modulator 3 OS=Mus musculus GN=Sgsm3 PE=1 SV=1	0.480401
138	163	tr|Q8K154|Q8K154_MOUSE	UDP-glucuronosyltransferase OS=Mus musculus GN=Ugt2b34 PE=1 SV=1	0.48056
139	78	sp|Q80VA0|GALT7_MOUSE	N-acetylgalactosaminyltransferase 7 OS=Mus musculus GN=Galnt7 PE=1 SV=2	0.481227
140	208	tr|Q5M9J9|Q5M9J9_MOUSE	Aldo-keto reductase family 1, member B7 OS=Mus musculus GN=Akr1b7 PE=1 SV=1	0.481662
141	603	tr|Q5F283|Q5F283_MOUSE	Phospholipid scramblase 3 OS=Mus musculus GN=Plscr3 PE=1 SV=1	0.482103
142	268	sp|Q8R164|BPHL_MOUSE	Valacyclovir hydrolase OS=Mus musculus GN=Bphl PE=1 SV=1	0.486165
143	303	tr|H3BJ07|H3BJ07_MOUSE	Golgi phosphoprotein 3-like OS=Mus musculus GN=Golph3l PE=1 SV=1	0.486583
144	467	tr|Q4VA32|Q4VA32_MOUSE	Acyl-coenzyme A thioesterase 13 OS=Mus musculus GN=Acot13 PE=1 SV=1	0.487338
145	549	sp|P52760|UK114_MOUSE	Ribonuclease UK114 OS=Mus musculus GN=Hrsp12 PE=1 SV=3	0.487944
146	263	sp|Q8R4N0|CLYBL_MOUSE	Citrate lyase subunit beta-like protein, mitochondrial OS=Mus musculus GN=Clybl PE=1 SV=2	0.488472
147	256	sp|Q8R0F8|FAHD1_MOUSE	Acylpyruvase FAHD1, mitochondrial OS=Mus musculus GN=Fahd1 PE=1 SV=2	0.48923
148	516	tr|Z4YLR0|Z4YLR0_MOUSE	Alpha-N-acetylgalactosaminide alpha-2,6-sialyltransferase 6 OS=Mus musculus GN=St6galnac6 PE=1 SV=3	0.489749
149	269	tr|Q99L20|Q99L20_MOUSE	Glutathione S-transferase theta 3 OS=Mus musculus GN=Gstt3 PE=1 SV=1	0.489785
150	135	sp|P45952|ACADM_MOUSE	Medium-chain specific acyl-CoA dehydrogenase, mitochondrial OS=Mus musculus GN=Acadm PE=1 SV=1	0.496072
151	601	tr|G5E814|G5E814_MOUSE	MCG5603 OS=Mus musculus GN=Ndufa11 PE=1 SV=1	0.497219
152	235	sp|P42125|ECI1_MOUSE	Enoyl-CoA delta isomerase 1, mitochondrial OS=Mus musculus GN=Eci1 PE=1 SV=2	0.498072
153	403	sp|Q9D8W7|OCAD2_MOUSE	OCIA domain-containing protein 2 OS=Mus musculus GN=Ociad2 PE=1 SV=1	0.499007
154	427	sp|Q9DCV4|RMD1_MOUSE	Regulator of microtubule dynamics protein 1 OS=Mus musculus GN=Rmdn1 PE=1 SV=2	0.50038
155	307	tr|Q543Q4|Q543Q4_MOUSE	RAB3D, member RAS oncogene family, isoform CRA_a OS=Mus musculus GN=Rab3d PE=1 SV=1	0.501985
156	389	tr|Q8C6B0|Q8C6B0_MOUSE	MCG20149, isoform CRA_a OS=Mus musculus GN=Mettl7a1 PE=1 SV=1	0.503023
157	216	sp|Q3U0B3|DHR11_MOUSE	Dehydrogenase/reductase SDR family member 11 OS=Mus musculus GN=Dhrs11 PE=1 SV=1	0.503437
158	513	tr|Q6XPS7|Q6XPS7_MOUSE	L-threonine aldolase OS=Mus musculus GN=Tha1 PE=1 SV=1	0.503513
159	598	sp|Q922B1|MACD1_MOUSE	O-acetyl-ADP-ribose deacetylase MACROD1 OS=Mus musculus GN=Macrod1 PE=1 SV=2	0.504156
160	42	tr|Q544B1|Q544B1_MOUSE	Aldehyde dehydrogenase 2, mitochondrial, isoform CRA_b OS=Mus musculus GN=Aldh2 PE=1 SV=1	0.504464
161	698	tr|J3QP43|J3QP43_MOUSE	Protein 6330403A02Rik OS=Mus musculus GN=6330403A02Rik PE=1 SV=1	0.506931
162	369	sp|Q8K157|GALM_MOUSE	Aldose 1-epimerase OS=Mus musculus GN=Galm PE=1 SV=1	0.508685
163	506	sp|Q9DC29|ABCB6_MOUSE	ATP-binding cassette sub-family B member 6, mitochondrial OS=Mus musculus GN=Abcb6 PE=1 SV=1	0.510823
164	354	sp|Q9JJ06|C1GLT_MOUSE	Glycoprotein-N-acetylgalactosamine 3-beta-galactosyltransferase 1 OS=Mus musculus GN=C1galt1 PE=1 SV=1	0.513742
165	460	tr|Q543Z5|Q543Z5_MOUSE	Dual-specificity mitogen-activated protein kinase kinase 6 OS=Mus musculus GN=Map2k6 PE=1 SV=1	0.515131
166	58	tr|Q545N7|Q545N7_MOUSE	Creatine kinase U-type, mitochondrial OS=Mus musculus GN=Ckmt1 PE=1 SV=1	0.518344
167	465	tr|Q9Z257|Q9Z257_MOUSE	P2X purinoceptor OS=Mus musculus GN=P2rx4 PE=1 SV=1	0.518785
168	223	sp|Q9WTP7|KAD3_MOUSE	GTP:AMP phosphotransferase AK3, mitochondrial OS=Mus musculus GN=Ak3 PE=1 SV=3	0.518931
169	165	sp|Q99MR8|MCCA_MOUSE	Methylcrotonoyl-CoA carboxylase subunit alpha, mitochondrial OS=Mus musculus GN=Mccc1 PE=1 SV=2	0.519571
170	446	sp|Q91X52|DCXR_MOUSE	L-xylulose reductase OS=Mus musculus GN=Dcxr PE=1 SV=2	0.519642
171	668	tr|B1AV66|B1AV66_MOUSE	Protein YIPF (Fragment) OS=Mus musculus GN=Yipf6 PE=1 SV=1	0.521502
172	323	tr|A0A0R4J275|A0A0R4J275_MOUSE	MCG11204, isoform CRA_b OS=Mus musculus GN=Ndufa12 PE=1 SV=1	0.521906
173	326	sp|Q99KR7|PPIF_MOUSE	Peptidyl-prolyl cis-trans isomerase F, mitochondrial OS=Mus musculus GN=Ppif PE=1 SV=1	0.522174
174	384	sp|O88307|SORL_MOUSE	Sortilin-related receptor OS=Mus musculus GN=Sorl1 PE=1 SV=3	0.523011
175	480	tr|Q3TPL4|Q3TPL4_MOUSE	Calpain-5 OS=Mus musculus GN=Capn5 PE=1 SV=1	0.523232
176	68	tr|Q6GT24|Q6GT24_MOUSE	Peroxiredoxin 6 OS=Mus musculus GN=Prdx6 PE=1 SV=1	0.525753
177	589	tr|Q0PD63|Q0PD63_MOUSE	RAB3A, member RAS oncogene family, isoform CRA_a OS=Mus musculus GN=Rab3a PE=1 SV=1	0.526636
178	20	sp|Q8K2B3|SDHA_MOUSE	Succinate dehydrogenase [ubiquinone] flavoprotein subunit, mitochondrial OS=Mus musculus GN=Sdha PE=1 SV=1	0.526678
179	310	tr|G3X981|G3X981_MOUSE	Peripherin OS=Mus musculus GN=Prph PE=1 SV=1	0.529013
180	555	tr|Q6ZWQ7|Q6ZWQ7_MOUSE	Signal peptidase complex subunit 3 OS=Mus musculus GN=Spcs3 PE=1 SV=1	0.532248
181	709	sp|Q9CXV1|DHSD_MOUSE	Succinate dehydrogenase [ubiquinone] cytochrome b small subunit, mitochondrial OS=Mus musculus GN=Sdhd PE=1 SV=2	0.53226
182	66	sp|Q99JY0|ECHB_MOUSE	Trifunctional enzyme subunit beta, mitochondrial OS=Mus musculus GN=Hadhb PE=1 SV=1	0.532917
183	579	sp|G3X939|SL9A3_MOUSE	Sodium/hydrogen exchanger 3 OS=Mus musculus GN=Slc9a3 PE=1 SV=1	0.534318
184	264	tr|E9QN99|E9QN99_MOUSE	Protein ABHD14B OS=Mus musculus GN=Abhd14b PE=1 SV=1	0.534971
185	526	sp|Q9R0Q6|ARC1A_MOUSE	Actin-related protein 2/3 complex subunit 1A OS=Mus musculus GN=Arpc1a PE=1 SV=1	0.535367
186	6	sp|Q99KI0|ACON_MOUSE	Aconitate hydratase, mitochondrial OS=Mus musculus GN=Aco2 PE=1 SV=1	0.535371
187	400	tr|A0A140LIT2|A0A140LIT2_MOUSE	7-dehydrocholesterol reductase OS=Mus musculus GN=Dhcr7 PE=1 SV=1	0.535758
188	327	tr|Q564G0|Q564G0_MOUSE	Guanylate kinase OS=Mus musculus GN=Guk1 PE=1 SV=1	0.538927
189	554	sp|P47867|SCG3_MOUSE	Secretogranin-3 OS=Mus musculus GN=Scg3 PE=1 SV=1	0.539873
190	296	sp|Q9WUM5|SUCA_MOUSE	Succinyl-CoA ligase [ADP/GDP-forming] subunit alpha, mitochondrial OS=Mus musculus GN=Suclg1 PE=1 SV=4	0.540403
191	254	tr|Q3TY66|Q3TY66_MOUSE	Chromogranin B OS=Mus musculus GN=Chgb PE=1 SV=1	0.540751
192	714	sp|Q8K1G2|LBN_MOUSE	Limbin OS=Mus musculus GN=Evc2 PE=1 SV=1	0.542888
193	267	sp|Q91VM9|IPYR2_MOUSE	Inorganic pyrophosphatase 2, mitochondrial OS=Mus musculus GN=Ppa2 PE=1 SV=1	0.54333
194	689	tr|Q3TMT3|Q3TMT3_MOUSE	Transmembrane 4 L6 family member 4 OS=Mus musculus GN=Tm4sf4 PE=2 SV=1	0.5462
195	602	sp|Q61420|S35A1_MOUSE	CMP-sialic acid transporter OS=Mus musculus GN=Slc35a1 PE=1 SV=2	0.54755
196	95	sp|Q91WD5|NDUS2_MOUSE	NADH dehydrogenase [ubiquinone] iron-sulfur protein 2, mitochondrial OS=Mus musculus GN=Ndufs2 PE=1 SV=1	0.547911
197	375	tr|Q548W7|Q548W7_MOUSE	Acyl-CoA-binding protein OS=Mus musculus GN=Dbi PE=1 SV=1	0.548233
198	112	tr|Q3TEE8|Q3TEE8_MOUSE	Thioredoxin domain-containing protein 5 OS=Mus musculus GN=Txndc5 PE=1 SV=1	0.548961
199	440	sp|Q8K1Z0|COQ9_MOUSE	Ubiquinone biosynthesis protein COQ9, mitochondrial OS=Mus musculus GN=Coq9 PE=1 SV=1	0.549263
200	665	sp|Q64444|CAH4_MOUSE	Carbonic anhydrase 4 OS=Mus musculus GN=Ca4 PE=1 SV=1	0.549932
201	46	sp|Q61941|NNTM_MOUSE	NAD(P) transhydrogenase, mitochondrial OS=Mus musculus GN=Nnt PE=1 SV=2	0.552031
202	63	sp|Q921G7|ETFD_MOUSE	Electron transfer flavoprotein-ubiquinone oxidoreductase, mitochondrial OS=Mus musculus GN=Etfdh PE=1 SV=1	0.553056
203	155	sp|P14152|MDHC_MOUSE	Malate dehydrogenase, cytoplasmic OS=Mus musculus GN=Mdh1 PE=1 SV=3	0.553762
204	378	tr|A0A0A0MQ70|A0A0A0MQ70_MOUSE	Solute carrier family 25 member 35 OS=Mus musculus GN=Slc25a35 PE=1 SV=1	0.554295
205	367	tr|E9QMK9|E9QMK9_MOUSE	Protein 9030617O03Rik OS=Mus musculus GN=9030617O03Rik PE=1 SV=1	0.555015
206	35	sp|P24549|AL1A1_MOUSE	Retinal dehydrogenase 1 OS=Mus musculus GN=Aldh1a1 PE=1 SV=5	0.556853
207	22	sp|Q8BMS1|ECHA_MOUSE	Trifunctional enzyme subunit alpha, mitochondrial OS=Mus musculus GN=Hadha PE=1 SV=1	0.557172
208	170	tr|Q5SUV8|Q5SUV8_MOUSE	Aromatic-L-amino-acid decarboxylase OS=Mus musculus GN=Ddc PE=1 SV=1	0.557468
209	171	sp|Q9ET30|TM9S3_MOUSE	Transmembrane 9 superfamily member 3 OS=Mus musculus GN=Tm9sf3 PE=1 SV=1	0.55922
210	76	sp|P15626|GSTM2_MOUSE	Glutathione S-transferase Mu 2 OS=Mus musculus GN=Gstm2 PE=1 SV=2	0.561676
211	535	sp|Q8BNW9|KBTBB_MOUSE	Kelch repeat and BTB domain-containing protein 11 OS=Mus musculus GN=Kbtbd11 PE=1 SV=3	0.561696
212	32	sp|Q8BZF8|PGM5_MOUSE	Phosphoglucomutase-like protein 5 OS=Mus musculus GN=Pgm5 PE=1 SV=2	0.562493
213	452	sp|A2AJ76|HMCN2_MOUSE	Hemicentin-2 OS=Mus musculus GN=Hmcn2 PE=2 SV=1	0.562979
214	406	sp|Q62087|PON3_MOUSE	Serum paraoxonase/lactonase 3 OS=Mus musculus GN=Pon3 PE=1 SV=2	0.563159
215	407	sp|Q9CXZ1|NDUS4_MOUSE	NADH dehydrogenase [ubiquinone] iron-sulfur protein 4, mitochondrial OS=Mus musculus GN=Ndufs4 PE=1 SV=3	0.563282
216	148	sp|Q80XN0|BDH_MOUSE	D-beta-hydroxybutyrate dehydrogenase, mitochondrial OS=Mus musculus GN=Bdh1 PE=1 SV=2	0.563475
217	693	sp|O89013|OBRG_MOUSE	Leptin receptor gene-related protein OS=Mus musculus GN=Leprot PE=1 SV=1	0.563508
218	246	tr|Q5SX50|Q5SX50_MOUSE	Profilin OS=Mus musculus GN=Pfn1 PE=1 SV=1	0.563772
219	64	tr|G5E8R3|G5E8R3_MOUSE	Pyruvate carboxylase OS=Mus musculus GN=Pcx PE=1 SV=1	0.564357
220	113	sp|Q9ET54|PALLD_MOUSE	Palladin OS=Mus musculus GN=Palld PE=1 SV=2	0.565207
221	231	sp|P38060|HMGCL_MOUSE	Hydroxymethylglutaryl-CoA lyase, mitochondrial OS=Mus musculus GN=Hmgcl PE=1 SV=2	0.567883
222	423	tr|E9Q6X0|E9Q6X0_MOUSE	Microtubule-associated protein RP/EB family member 2 OS=Mus musculus GN=Mapre2 PE=1 SV=1	0.569809
223	9	sp|P50544|ACADV_MOUSE	Very long-chain specific acyl-CoA dehydrogenase, mitochondrial OS=Mus musculus GN=Acadvl PE=1 SV=3	0.572833
224	167	sp|P10649|GSTM1_MOUSE	Glutathione S-transferase Mu 1 OS=Mus musculus GN=Gstm1 PE=1 SV=2	0.573103
225	322	sp|Q9JMG2|C1GLC_MOUSE	C1GALT1-specific chaperone 1 OS=Mus musculus GN=C1galt1c1 PE=2 SV=1	0.573164
226	393	sp|Q99LJ1|FUCO_MOUSE	Tissue alpha-L-fucosidase OS=Mus musculus GN=Fuca1 PE=1 SV=1	0.57321
227	471	sp|Q61133|GSTT2_MOUSE	Glutathione S-transferase theta-2 OS=Mus musculus GN=Gstt2 PE=1 SV=4	0.574468
228	433	sp|Q91YP0|L2HDH_MOUSE	L-2-hydroxyglutarate dehydrogenase, mitochondrial OS=Mus musculus GN=L2hgdh PE=1 SV=1	0.574654
229	351	tr|Q544X6|Q544X6_MOUSE	Ferrochelatase OS=Mus musculus GN=Fech PE=1 SV=1	0.575522
230	249	tr|Q5PR72|Q5PR72_MOUSE	Phosphodiesterase OS=Mus musculus GN=Pde2a PE=1 SV=1	0.575523
231	81	tr|A1L353|A1L353_MOUSE	Transforming growth factor, beta induced OS=Mus musculus GN=Tgfbi PE=1 SV=1	0.575968
232	657	sp|P03899|NU3M_MOUSE	NADH-ubiquinone oxidoreductase chain 3 OS=Mus musculus GN=Mtnd3 PE=1 SV=3	0.576384
233	663	sp|Q8CI75|DI3L2_MOUSE	DIS3-like exonuclease 2 OS=Mus musculus GN=Dis3l2 PE=1 SV=1	0.577094
234	50	sp|Q7TSV4|PGM2_MOUSE	Phosphoglucomutase-2 OS=Mus musculus GN=Pgm2 PE=1 SV=1	0.578541
235	108	sp|G5E829|AT2B1_MOUSE	Plasma membrane calcium-transporting ATPase 1 OS=Mus musculus GN=Atp2b1 PE=1 SV=1	0.578778
236	374	sp|Q99LY9|NDUS5_MOUSE	NADH dehydrogenase [ubiquinone] iron-sulfur protein 5 OS=Mus musculus GN=Ndufs5 PE=1 SV=3	0.578902
237	701	tr|E0CY16|E0CY16_MOUSE	Cell adhesion molecule 1 OS=Mus musculus GN=Cadm1 PE=1 SV=1	0.578932
238	275	sp|Q9EQ06|DHB11_MOUSE	Estradiol 17-beta-dehydrogenase 11 OS=Mus musculus GN=Hsd17b11 PE=1 SV=1	0.579472
239	141	sp|Q3ULJ0|GPD1L_MOUSE	Glycerol-3-phosphate dehydrogenase 1-like protein OS=Mus musculus GN=Gpd1l PE=1 SV=2	0.580177
240	345	sp|Q8BXK9|CLIC5_MOUSE	Chloride intracellular channel protein 5 OS=Mus musculus GN=Clic5 PE=1 SV=1	0.583234
241	40	sp|P54071|IDHP_MOUSE	Isocitrate dehydrogenase [NADP], mitochondrial OS=Mus musculus GN=Idh2 PE=1 SV=3	0.58417
242	470	sp|Q9CQH3|NDUB5_MOUSE	NADH dehydrogenase [ubiquinone] 1 beta subcomplex subunit 5, mitochondrial OS=Mus musculus GN=Ndufb5 PE=1 SV=1	0.584735
243	600	sp|P48771|CX7A2_MOUSE	Cytochrome c oxidase subunit 7A2, mitochondrial OS=Mus musculus GN=Cox7a2 PE=1 SV=2	0.585726
244	98	sp|Q9EQ20|MMSA_MOUSE	Methylmalonate-semialdehyde dehydrogenase [acylating], mitochondrial OS=Mus musculus GN=Aldh6a1 PE=1 SV=1	0.585865
245	618	sp|P61458|PHS_MOUSE	Pterin-4-alpha-carbinolamine dehydratase OS=Mus musculus GN=Pcbd1 PE=1 SV=2	0.586716
246	300	sp|Q8K010|OPLA_MOUSE	5-oxoprolinase OS=Mus musculus GN=Oplah PE=1 SV=1	0.587382
247	150	sp|P11352|GPX1_MOUSE	Glutathione peroxidase 1 OS=Mus musculus GN=Gpx1 PE=1 SV=2	0.587487
248	377	sp|Q9CRB6|TPPP3_MOUSE	Tubulin polymerization-promoting protein family member 3 OS=Mus musculus GN=Tppp3 PE=1 SV=1	0.58896
249	382	tr|G5E8T9|G5E8T9_MOUSE	Hydroxyacyl glutathione hydrolase OS=Mus musculus GN=Hagh PE=1 SV=1	0.58989
250	252	sp|Q9DCS9|NDUBA_MOUSE	NADH dehydrogenase [ubiquinone] 1 beta subcomplex subunit 10 OS=Mus musculus GN=Ndufb10 PE=1 SV=3	0.589961
251	449	sp|Q8VDG5|PPCS_MOUSE	Phosphopantothenate--cysteine ligase OS=Mus musculus GN=Ppcs PE=1 SV=1	0.59005
252	521	sp|P35505|FAAA_MOUSE	Fumarylacetoacetase OS=Mus musculus GN=Fah PE=1 SV=2	0.590556
253	218	sp|P05063|ALDOC_MOUSE	Fructose-bisphosphate aldolase C OS=Mus musculus GN=Aldoc PE=1 SV=4	0.590557
254	55	sp|Q9R112|SQRD_MOUSE	Sulfide:quinone oxidoreductase, mitochondrial OS=Mus musculus GN=Sqrdl PE=1 SV=3	0.591943
255	619	sp|Q8BK30|NDUV3_MOUSE	NADH dehydrogenase [ubiquinone] flavoprotein 3, mitochondrial OS=Mus musculus GN=Ndufv3 PE=1 SV=1	0.592344
256	21	sp|Q91VW5|GOGA4_MOUSE	Golgin subfamily A member 4 OS=Mus musculus GN=Golga4 PE=1 SV=2	0.592372
257	582	tr|Q5NCJ9|Q5NCJ9_MOUSE	Cytochrome b-c1 complex subunit 9 OS=Mus musculus GN=Uqcr10 PE=1 SV=1	0.592713
258	357	tr|A0A0R4J018|A0A0R4J018_MOUSE	Thiopurine S-methyltransferase OS=Mus musculus GN=Tpmt PE=1 SV=1	0.593799
259	413	tr|Q14AZ9|Q14AZ9_MOUSE	Zinc binding alcohol dehydrogenase, domain containing 2 OS=Mus musculus GN=Zadh2 PE=1 SV=1	0.593953
260	421	sp|Q9CPP6|NDUA5_MOUSE	NADH dehydrogenase [ubiquinone] 1 alpha subcomplex subunit 5 OS=Mus musculus GN=Ndufa5 PE=1 SV=3	0.594161
261	215	sp|Q9JHI5|IVD_MOUSE	Isovaleryl-CoA dehydrogenase, mitochondrial OS=Mus musculus GN=Ivd PE=1 SV=1	0.594275
262	500	sp|Q7TN37|TRPM4_MOUSE	Transient receptor potential cation channel subfamily M member 4 OS=Mus musculus GN=Trpm4 PE=1 SV=1	0.595132
263	4	sp|Q60597|ODO1_MOUSE	2-oxoglutarate dehydrogenase, mitochondrial OS=Mus musculus GN=Ogdh PE=1 SV=3	0.595262
264	481	tr|Q544N9|Q544N9_MOUSE	Monocarboxylate transporter 1 OS=Mus musculus GN=Slc16a1 PE=1 SV=1	0.595335
265	190	sp|Q8BP40|PPA6_MOUSE	Lysophosphatidic acid phosphatase type 6 OS=Mus musculus GN=Acp6 PE=1 SV=1	0.595886
266	153	sp|Q9DCW4|ETFB_MOUSE	Electron transfer flavoprotein subunit beta OS=Mus musculus GN=Etfb PE=1 SV=3	0.595981
267	251	tr|A2RSV8|A2RSV8_MOUSE	Cytochrome c oxidase subunit 4 isoform 1, mitochondrial OS=Mus musculus GN=Cox4i1 PE=1 SV=1	0.596811
268	386	tr|Q7TMG8|Q7TMG8_MOUSE	Glioblastoma amplified sequence OS=Mus musculus GN=Gbas PE=1 SV=1	0.597575
269	355	sp|Q9D6J5|NDUB8_MOUSE	NADH dehydrogenase [ubiquinone] 1 beta subcomplex subunit 8, mitochondrial OS=Mus musculus GN=Ndufb8 PE=1 SV=1	0.598663
270	512	sp|Q91WS0|CISD1_MOUSE	CDGSH iron-sulfur domain-containing protein 1 OS=Mus musculus GN=Cisd1 PE=1 SV=1	0.600454
271	261	tr|Q544R6|Q544R6_MOUSE	Carboxypeptidase OS=Mus musculus GN=Ctsa PE=1 SV=1	0.600651
272	706	sp|Q8R1L4|ERD23_MOUSE	ER lumen protein-retaining receptor 3 OS=Mus musculus GN=Kdelr3 PE=1 SV=1	0.601535
273	90	sp|Q61847|MEP1B_MOUSE	Meprin A subunit beta OS=Mus musculus GN=Mep1b PE=1 SV=2	0.604151
274	588	sp|Q9ES97|RTN3_MOUSE	Reticulon-3 OS=Mus musculus GN=Rtn3 PE=1 SV=2	0.607219
275	524	sp|Q570Y9|DPTOR_MOUSE	DEP domain-containing mTOR-interacting protein OS=Mus musculus GN=Deptor PE=1 SV=2	0.608019
276	185	tr|Q545P0|Q545P0_MOUSE	Sodium/potassium-transporting ATPase subunit beta OS=Mus musculus GN=Atp1b1 PE=1 SV=1	0.608557
277	545	tr|A0A0R4J0S3|A0A0R4J0S3_MOUSE	Reticulon 4 interacting protein 1 OS=Mus musculus GN=Rtn4ip1 PE=1 SV=1	0.609041
278	110	tr|E9PWK1|E9PWK1_MOUSE	Epoxide hydrolase 1 OS=Mus musculus GN=Ephx1 PE=1 SV=1	0.609057
279	107	sp|Q8CC86|PNCB_MOUSE	Nicotinate phosphoribosyltransferase OS=Mus musculus GN=Naprt PE=1 SV=1	0.609789
280	184	sp|Q8QZS1|HIBCH_MOUSE	3-hydroxyisobutyryl-CoA hydrolase, mitochondrial OS=Mus musculus GN=Hibch PE=1 SV=1	0.610392
281	241	tr|Q3TAW7|Q3TAW7_MOUSE	Beta-galactosidase OS=Mus musculus GN=Glb1 PE=1 SV=1	0.612517
282	77	sp|Q9Z0S1|BPNT1_MOUSE	3'(2'),5'-bisphosphate nucleotidase 1 OS=Mus musculus GN=Bpnt1 PE=1 SV=2	0.612916
283	265	sp|Q9D0M3|CY1_MOUSE	Cytochrome c1, heme protein, mitochondrial OS=Mus musculus GN=Cyc1 PE=1 SV=1	0.612998
284	531	sp|Q61578|ADRO_MOUSE	NADPH:adrenodoxin oxidoreductase, mitochondrial OS=Mus musculus GN=Fdxr PE=1 SV=1	0.613399
285	306	sp|O55234|PSB5_MOUSE	Proteasome subunit beta type-5 OS=Mus musculus GN=Psmb5 PE=1 SV=3	0.614249
286	331	sp|Q8BLF1|NCEH1_MOUSE	Neutral cholesterol ester hydrolase 1 OS=Mus musculus GN=Nceh1 PE=1 SV=1	0.614263
287	659	sp|Q9D5J6|SHPK_MOUSE	Sedoheptulokinase OS=Mus musculus GN=Shpk PE=1 SV=1	0.614529
288	14	tr|Q5FWJ3|Q5FWJ3_MOUSE	Vimentin OS=Mus musculus GN=Vim PE=1 SV=1	0.614861
289	61	tr|D3YUM1|D3YUM1_MOUSE	NADH dehydrogenase [ubiquinone] flavoprotein 1, mitochondrial OS=Mus musculus GN=Ndufv1 PE=1 SV=1	0.617202
290	123	tr|Q6P5I3|Q6P5I3_MOUSE	S-(hydroxymethyl)glutathione dehydrogenase OS=Mus musculus GN=Adh5 PE=1 SV=2	0.617536
291	130	sp|P55264|ADK_MOUSE	Adenosine kinase OS=Mus musculus GN=Adk PE=1 SV=2	0.617576
292	203	sp|P48774|GSTM5_MOUSE	Glutathione S-transferase Mu 5 OS=Mus musculus GN=Gstm5 PE=1 SV=1	0.618822
293	381	tr|Q4FK22|Q4FK22_MOUSE	1200007D18Rik protein OS=Mus musculus GN=Ergic1 PE=1 SV=1	0.618885
294	134	tr|A0A0R3P9C8|A0A0R3P9C8_MOUSE	NADH dehydrogenase [ubiquinone] 1 alpha subcomplex subunit 9, mitochondrial OS=Mus musculus GN=Ndufa9 PE=1 SV=1	0.61967
295	260	sp|Q78IK4|MIC27_MOUSE	MICOS complex subunit Mic27 OS=Mus musculus GN=Apool PE=1 SV=1	0.620272
296	111	sp|Q9Z2I9|SUCB1_MOUSE	Succinyl-CoA ligase [ADP-forming] subunit beta, mitochondrial OS=Mus musculus GN=Sucla2 PE=1 SV=2	0.621255
297	23	sp|Q3V0K9|PLSI_MOUSE	Plastin-1 OS=Mus musculus GN=Pls1 PE=1 SV=1	0.62229
298	279	sp|Q9CQJ8|NDUB9_MOUSE	NADH dehydrogenase [ubiquinone] 1 beta subcomplex subunit 9 OS=Mus musculus GN=Ndufb9 PE=1 SV=3	0.62268
299	172	sp|Q99LC5|ETFA_MOUSE	Electron transfer flavoprotein subunit alpha, mitochondrial OS=Mus musculus GN=Etfa PE=1 SV=2	0.623234
300	186	tr|B2RUK5|B2RUK5_MOUSE	Methylcrotonoyl-CoA carboxylase beta chain, mitochondrial OS=Mus musculus GN=Mccc2 PE=1 SV=1	0.624756
301	522	sp|Q9JL56|GDE1_MOUSE	Glycerophosphodiester phosphodiesterase 1 OS=Mus musculus GN=Gde1 PE=1 SV=1	0.624761
302	10	tr|E9PZ16|E9PZ16_MOUSE	Basement membrane-specific heparan sulfate proteoglycan core protein OS=Mus musculus GN=Hspg2 PE=1 SV=1	0.6249
303	366	sp|P97792|CXAR_MOUSE	Coxsackievirus and adenovirus receptor homolog OS=Mus musculus GN=Cxadr PE=1 SV=1	0.625297
304	191	sp|P36552|HEM6_MOUSE	Oxygen-dependent coproporphyrinogen-III oxidase, mitochondrial OS=Mus musculus GN=Cpox PE=1 SV=2	0.626337
305	250	sp|Q9DCJ5|NDUA8_MOUSE	NADH dehydrogenase [ubiquinone] 1 alpha subcomplex subunit 8 OS=Mus musculus GN=Ndufa8 PE=1 SV=3	0.627604
306	11	sp|P47856|GFPT1_MOUSE	Glutamine--fructose-6-phosphate aminotransferase [isomerizing] 1 OS=Mus musculus GN=Gfpt1 PE=1 SV=3	0.62818
307	578	tr|Q543R4|Q543R4_MOUSE	Carboxypeptidase E OS=Mus musculus GN=Cpe PE=1 SV=1	0.628878
308	537	tr|Q9D881|Q9D881_MOUSE	Cytochrome c oxidase subunit 5B, mitochondrial OS=Mus musculus GN=Cox5b PE=1 SV=1	0.628964
309	59	sp|Q8QZT1|THIL_MOUSE	Acetyl-CoA acetyltransferase, mitochondrial OS=Mus musculus GN=Acat1 PE=1 SV=1	0.629599
310	523	sp|P60879|SNP25_MOUSE	Synaptosomal-associated protein 25 OS=Mus musculus GN=Snap25 PE=1 SV=1	0.629868
311	26	sp|Q99KE1|MAOM_MOUSE	NAD-dependent malic enzyme, mitochondrial OS=Mus musculus GN=Me2 PE=1 SV=1	0.630383
312	12	tr|G3UVV4|G3UVV4_MOUSE	Hexokinase 1, isoform CRA_f OS=Mus musculus GN=Hk1 PE=1 SV=1	0.6311
313	13	sp|Q8CI94|PYGB_MOUSE	Glycogen phosphorylase, brain form OS=Mus musculus GN=Pygb PE=1 SV=3	0.631374
314	301	tr|A0A087WRE5|A0A087WRE5_MOUSE	U8 snoRNA-decapping enzyme (Fragment) OS=Mus musculus GN=Nudt16 PE=1 SV=1	0.631988
315	225	sp|Q8CHT0|AL4A1_MOUSE	Delta-1-pyrroline-5-carboxylate dehydrogenase, mitochondrial OS=Mus musculus GN=Aldh4a1 PE=1 SV=3	0.633068
316	294	sp|Q9JM14|NT5C_MOUSE	5'(3')-deoxyribonucleotidase, cytosolic type OS=Mus musculus GN=Nt5c PE=1 SV=1	0.63318
317	379	sp|Q9DCT1|AKCL2_MOUSE	1,5-anhydro-D-fructose reductase OS=Mus musculus GN=Akr1e2 PE=1 SV=1	0.634041
318	85	tr|Q3TKP4|Q3TKP4_MOUSE	Fructose bisphosphatase 2 OS=Mus musculus GN=Fbp2 PE=1 SV=1	0.634524
319	204	tr|Q3ULU3|Q3ULU3_MOUSE	Branched-chain-amino-acid aminotransferase OS=Mus musculus GN=Bcat2 PE=1 SV=1	0.635142
320	637	tr|J3QP71|J3QP71_MOUSE	Basigin (Fragment) OS=Mus musculus GN=Bsg PE=1 SV=1	0.635382
321	561	sp|Q9CQ69|QCR8_MOUSE	Cytochrome b-c1 complex subunit 8 OS=Mus musculus GN=Uqcrq PE=1 SV=3	0.635403
322	257	sp|Q9DCT2|NDUS3_MOUSE	NADH dehydrogenase [ubiquinone] iron-sulfur protein 3, mitochondrial OS=Mus musculus GN=Ndufs3 PE=1 SV=2	0.636786
323	487	tr|Q8R056|Q8R056_MOUSE	Prom1 protein OS=Mus musculus GN=Prom1 PE=1 SV=1	0.636843
324	304	sp|Q9DCS3|MECR_MOUSE	Trans-2-enoyl-CoA reductase, mitochondrial OS=Mus musculus GN=Mecr PE=1 SV=2	0.637392
325	119	sp|P16332|MUTA_MOUSE	Methylmalonyl-CoA mutase, mitochondrial OS=Mus musculus GN=Mut PE=1 SV=2	0.637525
326	479	sp|Q711T7|NADE_MOUSE	Glutamine-dependent NAD(+) synthetase OS=Mus musculus GN=Nadsyn1 PE=1 SV=1	0.637835
327	65	sp|Q9CZ13|QCR1_MOUSE	Cytochrome b-c1 complex subunit 1, mitochondrial OS=Mus musculus GN=Uqcrc1 PE=1 SV=2	0.638114
328	435	tr|Q544Z9|Q544Z9_MOUSE	Cytochrome b-5, isoform CRA_d OS=Mus musculus GN=Cyb5a PE=1 SV=1	0.63827
329	16	sp|Q91VD9|NDUS1_MOUSE	NADH-ubiquinone oxidoreductase 75 kDa subunit, mitochondrial OS=Mus musculus GN=Ndufs1 PE=1 SV=2	0.638554
330	84	sp|P97807|FUMH_MOUSE	Fumarate hydratase, mitochondrial OS=Mus musculus GN=Fh PE=1 SV=3	0.638625
331	361	sp|Q8JZU2|TXTP_MOUSE	Tricarboxylate transport protein, mitochondrial OS=Mus musculus GN=Slc25a1 PE=1 SV=1	0.640189
332	432	tr|B9EJ80|B9EJ80_MOUSE	PDZ domain containing 8 OS=Mus musculus GN=Pdzd8 PE=1 SV=1	0.641712
333	671	tr|D3Z5K6|D3Z5K6_MOUSE	Mitochondrial import inner membrane translocase subunit TIM14 OS=Mus musculus GN=Dnajc19 PE=1 SV=1	0.641925
334	409	sp|O09111|NDUBB_MOUSE	NADH dehydrogenase [ubiquinone] 1 beta subcomplex subunit 11, mitochondrial OS=Mus musculus GN=Ndufb11 PE=1 SV=2	0.642138
335	442	tr|Q549X4|Q549X4_MOUSE	RAB27b, member RAS oncogene family, isoform CRA_a OS=Mus musculus GN=Rab27b PE=1 SV=1	0.643212
336	414	sp|Q9D6U8|F162A_MOUSE	Protein FAM162A OS=Mus musculus GN=Fam162a PE=1 SV=1	0.64533
337	346	sp|Q99KR3|LACB2_MOUSE	Beta-lactamase-like protein 2 OS=Mus musculus GN=Lactb2 PE=1 SV=1	0.646925
338	103	sp|O08795|GLU2B_MOUSE	Glucosidase 2 subunit beta OS=Mus musculus GN=Prkcsh PE=1 SV=1	0.647741
339	293	sp|Q9QWR8|NAGAB_MOUSE	Alpha-N-acetylgalactosaminidase OS=Mus musculus GN=Naga PE=1 SV=2	0.647841
340	217	sp|P53395|ODB2_MOUSE	Lipoamide acyltransferase component of branched-chain alpha-keto acid dehydrogenase complex, mitochondrial OS=Mus musculus GN=Dbt PE=1 SV=2	0.648366
341	187	sp|Q8R1G2|CMBL_MOUSE	Carboxymethylenebutenolidase homolog OS=Mus musculus GN=Cmbl PE=1 SV=1	0.648747
342	213	sp|Q921X9|PDIA5_MOUSE	Protein disulfide-isomerase A5 OS=Mus musculus GN=Pdia5 PE=1 SV=1	0.648926
343	24	tr|A0A0R4J034|A0A0R4J034_MOUSE	MCG129810, isoform CRA_c OS=Mus musculus GN=Pdxdc1 PE=1 SV=1	0.64893
344	451	sp|Q8CFV9|RIFK_MOUSE	Riboflavin kinase OS=Mus musculus GN=Rfk PE=1 SV=2	0.649369
345	410	sp|P56391|CX6B1_MOUSE	Cytochrome c oxidase subunit 6B1 OS=Mus musculus GN=Cox6b1 PE=1 SV=2	0.650039
346	117	sp|P19157|GSTP1_MOUSE	Glutathione S-transferase P 1 OS=Mus musculus GN=Gstp1 PE=1 SV=2	0.650308
347	154	sp|Q791V5|MTCH2_MOUSE	Mitochondrial carrier homolog 2 OS=Mus musculus GN=Mtch2 PE=1 SV=1	0.650632
348	517	sp|Q9CQ75|NDUA2_MOUSE	NADH dehydrogenase [ubiquinone] 1 alpha subcomplex subunit 2 OS=Mus musculus GN=Ndufa2 PE=1 SV=3	0.650744
349	5	sp|Q8VDN2|AT1A1_MOUSE	Sodium/potassium-transporting ATPase subunit alpha-1 OS=Mus musculus GN=Atp1a1 PE=1 SV=1	0.650894
350	494	tr|B0V2Q7|B0V2Q7_MOUSE	Lclat1 protein OS=Mus musculus GN=Lclat1 PE=1 SV=1	0.651385
351	25	sp|O08553|DPYL2_MOUSE	Dihydropyrimidinase-related protein 2 OS=Mus musculus GN=Dpysl2 PE=1 SV=2	0.65203
352	383	tr|Q7JCZ1|Q7JCZ1_MOUSE	Cytochrome c oxidase subunit 2 OS=Mus musculus GN=mt-Co2 PE=1 SV=1	0.652915
353	138	tr|Q499X7|Q499X7_MOUSE	Coronin OS=Mus musculus GN=Coro1c PE=1 SV=1	0.653438
354	166	sp|Q9WUB3|PYGM_MOUSE	Glycogen phosphorylase, muscle form OS=Mus musculus GN=Pygm PE=1 SV=3	0.65362
355	328	tr|Q54AA6|Q54AA6_MOUSE	O-acyltransferase OS=Mus musculus GN=Dgat1 PE=1 SV=1	0.653833
356	37	sp|Q9D0F9|PGM1_MOUSE	Phosphoglucomutase-1 OS=Mus musculus GN=Pgm1 PE=1 SV=4	0.655198
357	636	sp|Q8C025|CHPT1_MOUSE	Cholinephosphotransferase 1 OS=Mus musculus GN=Chpt1 PE=1 SV=1	0.655201
358	158	sp|Q8BX70|VP13C_MOUSE	Vacuolar protein sorting-associated protein 13C OS=Mus musculus GN=Vps13c PE=1 SV=2	0.656377
359	437	tr|A2ATI9|A2ATI9_MOUSE	Golgi reassembly stacking protein 2, isoform CRA_d OS=Mus musculus GN=Gorasp2 PE=1 SV=1	0.65715
360	319	sp|P60670|NPL4_MOUSE	Nuclear protein localization protein 4 homolog OS=Mus musculus GN=Nploc4 PE=1 SV=3	0.658924
361	70	tr|A0A0R4J107|A0A0R4J107_MOUSE	Acylamino-acid-releasing enzyme (Fragment) OS=Mus musculus GN=Apeh PE=1 SV=1	0.660139
362	597	tr|A0A0R4J1R7|A0A0R4J1R7_MOUSE	Pterin-4-alpha-carbinolamine dehydratase 2 OS=Mus musculus GN=Pcbd2 PE=1 SV=1	0.66117
363	202	sp|Q9JHW2|NIT2_MOUSE	Omega-amidase NIT2 OS=Mus musculus GN=Nit2 PE=1 SV=1	0.663415
364	270	sp|Q9D6J6|NDUV2_MOUSE	NADH dehydrogenase [ubiquinone] flavoprotein 2, mitochondrial OS=Mus musculus GN=Ndufv2 PE=1 SV=2	0.664323
365	320	sp|Q8R1F6|HID1_MOUSE	Protein HID1 OS=Mus musculus GN=Hid1 PE=1 SV=1	0.665872
366	611	tr|E0CY07|E0CY07_MOUSE	Protein kish OS=Mus musculus GN=Tmem167 PE=1 SV=1	0.666119
367	258	sp|Q9D6Y7|MSRA_MOUSE	Mitochondrial peptide methionine sulfoxide reductase OS=Mus musculus GN=Msra PE=1 SV=1	0.666159
368	370	sp|Q9ET22|DPP2_MOUSE	Dipeptidyl peptidase 2 OS=Mus musculus GN=Dpp7 PE=1 SV=2	0.666633
369	339	sp|Q9CPW4|ARPC5_MOUSE	Actin-related protein 2/3 complex subunit 5 OS=Mus musculus GN=Arpc5 PE=1 SV=3	1.50011
370	511	sp|Q9D1K2|VATF_MOUSE	V-type proton ATPase subunit F OS=Mus musculus GN=Atp6v1f PE=1 SV=2	1.50042
371	425	sp|P63028|TCTP_MOUSE	Translationally-controlled tumor protein OS=Mus musculus GN=Tpt1 PE=1 SV=1	1.50151
372	553	tr|Q52KF7|Q52KF7_MOUSE	Disks large homolog 3 OS=Mus musculus GN=Dlg3 PE=1 SV=1	1.50317
373	434	sp|Q8BLN5|ERG7_MOUSE	Lanosterol synthase OS=Mus musculus GN=Lss PE=1 SV=2	1.50633
374	604	tr|E9PXA4|E9PXA4_MOUSE	N-alpha-acetyltransferase 20 (Fragment) OS=Mus musculus GN=Naa20 PE=1 SV=7	1.52197
375	581	sp|A2BDX3|MOCS3_MOUSE	Adenylyltransferase and sulfurtransferase MOCS3 OS=Mus musculus GN=Mocs3 PE=1 SV=1	1.52289
376	193	sp|Q9R1T2|SAE1_MOUSE	SUMO-activating enzyme subunit 1 OS=Mus musculus GN=Sae1 PE=1 SV=1	1.52873
377	459	sp|P62911|RL32_MOUSE	60S ribosomal protein L32 OS=Mus musculus GN=Rpl32 PE=1 SV=2	1.52924
378	454	tr|B2RTB0|B2RTB0_MOUSE	28 kDa heat- and acid-stable phosphoprotein OS=Mus musculus GN=Pdap1 PE=1 SV=1	1.53245
379	144	sp|Q8R5H1|UBP15_MOUSE	Ubiquitin carboxyl-terminal hydrolase 15 OS=Mus musculus GN=Usp15 PE=1 SV=1	1.54037
380	613	sp|Q62384|ZPR1_MOUSE	Zinc finger protein ZPR1 OS=Mus musculus GN=Zpr1 PE=1 SV=1	1.54112
381	372	sp|Q9DCH4|EIF3F_MOUSE	Eukaryotic translation initiation factor 3 subunit F OS=Mus musculus GN=Eif3f PE=1 SV=2	1.54425
382	680	sp|Q8CIV8|TBCE_MOUSE	Tubulin-specific chaperone E OS=Mus musculus GN=Tbce PE=1 SV=1	1.54537
383	222	sp|Q9CYA0|CREL2_MOUSE	Cysteine-rich with EGF-like domain protein 2 OS=Mus musculus GN=Creld2 PE=1 SV=1	1.55045
384	419	sp|Q6PFD9|NUP98_MOUSE	Nuclear pore complex protein Nup98-Nup96 OS=Mus musculus GN=Nup98 PE=1 SV=2	1.55415
385	291	tr|Q5M9L0|Q5M9L0_MOUSE	Eukaryotic translation initiation factor 3 subunit H OS=Mus musculus GN=Eif3h PE=1 SV=1	1.55416
386	137	sp|Q8BJ71|NUP93_MOUSE	Nuclear pore complex protein Nup93 OS=Mus musculus GN=Nup93 PE=1 SV=1	1.55576
387	670	tr|A0A0A6YX02|A0A0A6YX02_MOUSE	Ragulator complex protein LAMTOR1 OS=Mus musculus GN=Lamtor1 PE=1 SV=1	1.55717
388	476	tr|A2AD03|A2AD03_MOUSE	Rab proteins geranylgeranyltransferase component A 1 OS=Mus musculus GN=Chm PE=1 SV=1	1.55797
389	453	sp|Q61735|CD47_MOUSE	Leukocyte surface antigen CD47 OS=Mus musculus GN=Cd47 PE=1 SV=2	1.55869
390	515	tr|J3QMQ8|J3QMQ8_MOUSE	Thioredoxin reductase 2, mitochondrial OS=Mus musculus GN=Txnrd2 PE=1 SV=1	1.57137
391	325	tr|Z4YKB8|Z4YKB8_MOUSE	Heterochromatin protein 1-binding protein 3 OS=Mus musculus GN=Hp1bp3 PE=1 SV=1	1.57224
392	566	tr|B2RXW8|B2RXW8_MOUSE	Ppfia1 protein OS=Mus musculus GN=Ppfia1 PE=1 SV=1	1.57265
393	54	tr|Q5HZK3|Q5HZK3_MOUSE	Proteasome (Prosome, macropain) 28 subunit, alpha OS=Mus musculus GN=Psme1 PE=1 SV=1	1.57682
394	41	sp|P68040|RACK1_MOUSE	Receptor of activated protein C kinase 1 OS=Mus musculus GN=Rack1 PE=1 SV=3	1.57871
395	283	sp|P62827|RAN_MOUSE	GTP-binding nuclear protein Ran OS=Mus musculus GN=Ran PE=1 SV=3	1.5798
396	690	tr|G3X8S8|G3X8S8_MOUSE	MCG14499 OS=Mus musculus GN=Tsen15 PE=1 SV=1	1.58164
397	255	sp|Q3UZ39|LRRF1_MOUSE	Leucine-rich repeat flightless-interacting protein 1 OS=Mus musculus GN=Lrrfip1 PE=1 SV=2	1.58285
398	297	tr|E9Q411|E9Q411_MOUSE	Protein Nbas OS=Mus musculus GN=Nbas PE=1 SV=1	1.583
399	536	sp|Q8VC03|EMAL3_MOUSE	Echinoderm microtubule-associated protein-like 3 OS=Mus musculus GN=Eml3 PE=1 SV=1	1.58345
400	658	sp|Q501J2|F173A_MOUSE	Protein FAM173A OS=Mus musculus GN=Fam173a PE=1 SV=1	1.584
401	402	sp|Q8BH43|WASF2_MOUSE	Wiskott-Aldrich syndrome protein family member 2 OS=Mus musculus GN=Wasf2 PE=1 SV=1	1.58629
402	661	sp|P49182|HEP2_MOUSE	Heparin cofactor 2 OS=Mus musculus GN=Serpind1 PE=1 SV=1	1.58963
403	542	sp|B9EJR8|DAAF5_MOUSE	Dynein assembly factor 5, axonemal OS=Mus musculus GN=Dnaaf5 PE=1 SV=1	1.59451
404	168	tr|Q5SVP3|Q5SVP3_MOUSE	MCG22048, isoform CRA_c OS=Mus musculus GN=PSME2b PE=1 SV=1	1.59978
405	48	tr|Q3TQX5|Q3TQX5_MOUSE	ATP-dependent RNA helicase DDX3X OS=Mus musculus GN=Ddx3x PE=1 SV=1	1.60467
406	149	sp|Q9CZU3|SK2L2_MOUSE	Superkiller viralicidic activity 2-like 2 OS=Mus musculus GN=Skiv2l2 PE=1 SV=1	1.60512
407	697	tr|D6REU0|D6REU0_MOUSE	Protein FAM188A (Fragment) OS=Mus musculus GN=Fam188a PE=1 SV=2	1.60843
408	677	tr|Q8BGF0|Q8BGF0_MOUSE	Protein AW551984 OS=Mus musculus GN=AW551984 PE=1 SV=1	1.61501
409	125	sp|P32921|SYWC_MOUSE	Tryptophan--tRNA ligase, cytoplasmic OS=Mus musculus GN=Wars PE=1 SV=2	1.61768
410	394	sp|Q99JX4|EIF3M_MOUSE	Eukaryotic translation initiation factor 3 subunit M OS=Mus musculus GN=Eif3m PE=1 SV=1	1.622
411	359	sp|Q9D0B6|PBDC1_MOUSE	Protein PBDC1 OS=Mus musculus GN=Pbdc1 PE=1 SV=1	1.62537
412	94	tr|E9QPG8|E9QPG8_MOUSE	Deleted in malignant brain tumors 1 protein OS=Mus musculus GN=Dmbt1 PE=1 SV=1	1.62579
413	557	sp|O09164|SODE_MOUSE	Extracellular superoxide dismutase [Cu-Zn] OS=Mus musculus GN=Sod3 PE=1 SV=1	1.6283
414	17	sp|Q61233|PLSL_MOUSE	Plastin-2 OS=Mus musculus GN=Lcp1 PE=1 SV=4	1.63983
415	128	sp|P46061|RAGP1_MOUSE	Ran GTPase-activating protein 1 OS=Mus musculus GN=Rangap1 PE=1 SV=2	1.64081
416	18	sp|Q8BKC5|IPO5_MOUSE	Importin-5 OS=Mus musculus GN=Ipo5 PE=1 SV=3	1.64241
417	534	sp|Q08024|PEBB_MOUSE	Core-binding factor subunit beta OS=Mus musculus GN=Cbfb PE=1 SV=1	1.65117
418	398	tr|A0A087WNZ7|A0A087WNZ7_MOUSE	E3 ubiquitin-protein ligase TRIP12 OS=Mus musculus GN=Trip12 PE=1 SV=1	1.65128
419	220	tr|Q58EU6|Q58EU6_MOUSE	60S ribosomal protein L5 OS=Mus musculus GN=Rpl5 PE=1 SV=1	1.65874
420	614	sp|Q9QUJ7|ACSL4_MOUSE	Long-chain-fatty-acid--CoA ligase 4 OS=Mus musculus GN=Acsl4 PE=1 SV=2	1.65952
421	29	tr|Q548F2|Q548F2_MOUSE	Guanine deaminase OS=Mus musculus GN=Gda PE=1 SV=1	1.66106
422	568	tr|A0A0B4J1G1|A0A0B4J1G1_MOUSE	Low affinity immunoglobulin gamma Fc region receptor II OS=Mus musculus GN=Fcgr2b PE=1 SV=1	1.66122
423	188	tr|Q3TEE6|Q3TEE6_MOUSE	Fermitin family homolog 3 OS=Mus musculus GN=Fermt3 PE=1 SV=1	1.6615
424	206	sp|Q9DCL9|PUR6_MOUSE	Multifunctional protein ADE2 OS=Mus musculus GN=Paics PE=1 SV=4	1.66812
425	573	tr|A7VJA4|A7VJA4_MOUSE	Glia maturation factor gamma OS=Mus musculus GN=Gmfg PE=1 SV=1	1.66906
426	644	sp|Q8BUY5|TIDC1_MOUSE	Complex I assembly factor TIMMDC1, mitochondrial OS=Mus musculus GN=Timmdc1 PE=1 SV=1	1.66944
427	457	sp|P14115|RL27A_MOUSE	60S ribosomal protein L27a OS=Mus musculus GN=Rpl27a PE=1 SV=5	1.66971
428	183	tr|Q3TQR3|Q3TQR3_MOUSE	Eukaryotic translation initiation factor 5 OS=Mus musculus GN=Eif5 PE=1 SV=1	1.67178
429	311	tr|Q8CE80|Q8CE80_MOUSE	Calpastatin OS=Mus musculus GN=Cast PE=1 SV=1	1.67585
430	157	tr|Q3UCH0|Q3UCH0_MOUSE	60S ribosomal protein L6 OS=Mus musculus GN=Rpl6 PE=1 SV=1	1.67605
431	156	sp|Q9D8U8|SNX5_MOUSE	Sorting nexin-5 OS=Mus musculus GN=Snx5 PE=1 SV=1	1.6824
432	431	tr|E9QKZ2|E9QKZ2_MOUSE	Importin-9 OS=Mus musculus GN=Ipo9 PE=1 SV=1	1.68858
433	237	sp|Q9CXW3|CYBP_MOUSE	Calcyclin-binding protein OS=Mus musculus GN=Cacybp PE=1 SV=1	1.70204
434	376	sp|Q8BH61|F13A_MOUSE	Coagulation factor XIII A chain OS=Mus musculus GN=F13a1 PE=1 SV=3	1.70219
435	102	sp|Q05D44|IF2P_MOUSE	Eukaryotic translation initiation factor 5B OS=Mus musculus GN=Eif5b PE=1 SV=2	1.70544
436	412	sp|Q9CWL8|CTBL1_MOUSE	Beta-catenin-like protein 1 OS=Mus musculus GN=Ctnnbl1 PE=1 SV=1	1.70573
437	262	tr|B9EIE9|B9EIE9_MOUSE	Adenylosuccinate synthetase isozyme 2 OS=Mus musculus GN=Adss PE=1 SV=1	1.70651
438	567	tr|B1AU74|B1AU74_MOUSE	Motile sperm domain-containing protein 2 OS=Mus musculus GN=Mospd2 PE=1 SV=1	1.70894
439	533	tr|E9QAJ9|E9QAJ9_MOUSE	Rho GTPase-activating protein 17 OS=Mus musculus GN=Arhgap17 PE=1 SV=1	1.70959
440	234	tr|Q3UBY5|Q3UBY5_MOUSE	Cathepsin C, isoform CRA_b OS=Mus musculus GN=Ctsc PE=1 SV=1	1.71066
441	132	sp|P29351|PTN6_MOUSE	Tyrosine-protein phosphatase non-receptor type 6 OS=Mus musculus GN=Ptpn6 PE=1 SV=2	1.71323
442	248	sp|Q9Z0P5|TWF2_MOUSE	Twinfilin-2 OS=Mus musculus GN=Twf2 PE=1 SV=1	1.72034
443	143	sp|O70194|EIF3D_MOUSE	Eukaryotic translation initiation factor 3 subunit D OS=Mus musculus GN=Eif3d PE=1 SV=2	1.7224
444	653	tr|Q08EB6|Q08EB6_MOUSE	CLIP associating protein 2 OS=Mus musculus GN=Clasp2 PE=1 SV=1	1.72824
445	308	tr|Q5M9M4|Q5M9M4_MOUSE	40S ribosomal protein S15a OS=Mus musculus GN=Rps15a PE=1 SV=1	1.72881
446	244	sp|Q99LB2|DHRS4_MOUSE	Dehydrogenase/reductase SDR family member 4 OS=Mus musculus GN=Dhrs4 PE=1 SV=3	1.73386
447	576	sp|Q9D1M4|MCA3_MOUSE	Eukaryotic translation elongation factor 1 epsilon-1 OS=Mus musculus GN=Eef1e1 PE=1 SV=1	1.73685
448	458	sp|Q6PGB6|NAA50_MOUSE	N-alpha-acetyltransferase 50 OS=Mus musculus GN=Naa50 PE=1 SV=1	1.74787
449	298	sp|P58871|TB182_MOUSE	182 kDa tankyrase-1-binding protein OS=Mus musculus GN=Tnks1bp1 PE=1 SV=2	1.75432
450	492	sp|Q8BXA5|CLP1L_MOUSE	Cleft lip and palate transmembrane protein 1-like protein OS=Mus musculus GN=Clptm1l PE=1 SV=1	1.76606
451	633	sp|Q8BG07|PLD4_MOUSE	Phospholipase D4 OS=Mus musculus GN=Pld4 PE=1 SV=1	1.76856
452	169	tr|Q58E65|Q58E65_MOUSE	Methionine aminopeptidase 2 OS=Mus musculus GN=Metap2 PE=1 SV=1	1.77134
453	583	sp|Q9JMG1|EDF1_MOUSE	Endothelial differentiation-related factor 1 OS=Mus musculus GN=Edf1 PE=1 SV=1	1.77642
454	274	tr|Q544K9|Q544K9_MOUSE	Uridine 5'-monophosphate synthase OS=Mus musculus GN=Umps PE=1 SV=1	1.77963
455	669	sp|P46414|CDN1B_MOUSE	Cyclin-dependent kinase inhibitor 1B OS=Mus musculus GN=Cdkn1b PE=1 SV=2	1.78204
456	455	tr|A0PK78|A0PK78_MOUSE	Coiled-coil domain containing 25 OS=Mus musculus GN=Ccdc25 PE=1 SV=1	1.78979
457	99	sp|P21981|TGM2_MOUSE	Protein-glutamine gamma-glutamyltransferase 2 OS=Mus musculus GN=Tgm2 PE=1 SV=4	1.791
458	211	sp|Q8BK67|RCC2_MOUSE	Protein RCC2 OS=Mus musculus GN=Rcc2 PE=1 SV=1	1.80238
459	321	sp|Q8BGD9|IF4B_MOUSE	Eukaryotic translation initiation factor 4B OS=Mus musculus GN=Eif4b PE=1 SV=1	1.80281
460	551	tr|Q4VAF2|Q4VAF2_MOUSE	60S ribosomal protein L37a OS=Mus musculus GN=Rpl37a PE=1 SV=1	1.80636
461	259	sp|Q9ERG0|LIMA1_MOUSE	LIM domain and actin-binding protein 1 OS=Mus musculus GN=Lima1 PE=1 SV=3	1.80839
462	595	tr|Q059I1|Q059I1_MOUSE	40S ribosomal protein S28 OS=Mus musculus GN=Rps28 PE=1 SV=1	1.80946
463	101	sp|Q9EPL8|IPO7_MOUSE	Importin-7 OS=Mus musculus GN=Ipo7 PE=1 SV=2	1.81491
464	177	sp|Q9D8T2|GSDMD_MOUSE	Gasdermin-D OS=Mus musculus GN=Gsdmdc1 PE=1 SV=1	1.81576
465	485	sp|Q61749|EI2BD_MOUSE	Translation initiation factor eIF-2B subunit delta OS=Mus musculus GN=Eif2b4 PE=1 SV=2	1.82079
466	364	tr|A2AE27|A2AE27_MOUSE	AMP deaminase 2 OS=Mus musculus GN=Ampd2 PE=1 SV=1	1.82913
467	687	sp|P14106|C1QB_MOUSE	Complement C1q subcomponent subunit B OS=Mus musculus GN=C1qb PE=1 SV=2	1.83478
468	599	sp|P62274|RS29_MOUSE	40S ribosomal protein S29 OS=Mus musculus GN=Rps29 PE=3 SV=2	1.83554
469	710	tr|Q505A8|Q505A8_MOUSE	60S ribosomal protein L39 OS=Mus musculus GN=Rpl39 PE=1 SV=1	1.83664
470	507	tr|Q5I0T8|Q5I0T8_MOUSE	Ribosomal protein L19 OS=Mus musculus GN=Rpl19 PE=1 SV=1	1.83915
471	436	sp|P61965|WDR5_MOUSE	WD repeat-containing protein 5 OS=Mus musculus GN=Wdr5 PE=1 SV=1	1.83922
472	353	tr|Q9D3L3|Q9D3L3_MOUSE	Synaptosomal-associated protein OS=Mus musculus GN=Snap23 PE=1 SV=1	1.84578
473	388	sp|P70670|NACAM_MOUSE	Nascent polypeptide-associated complex subunit alpha, muscle-specific form OS=Mus musculus GN=Naca PE=1 SV=2	1.8552
474	660	sp|P52432|RPAC1_MOUSE	DNA-directed RNA polymerases I and III subunit RPAC1 OS=Mus musculus GN=Polr1c PE=1 SV=3	1.85557
475	713	sp|Q9ER38|TOR3A_MOUSE	Torsin-3A OS=Mus musculus GN=Tor3a PE=1 SV=2	1.86721
476	417	tr|A0A140LJJ5|A0A140LJJ5_MOUSE	Protein Akap13 OS=Mus musculus GN=Akap13 PE=1 SV=1	1.86772
477	347	sp|P62137|PP1A_MOUSE	Serine/threonine-protein phosphatase PP1-alpha catalytic subunit OS=Mus musculus GN=Ppp1ca PE=1 SV=1	1.8702
478	392	tr|Q6ZWZ7|Q6ZWZ7_MOUSE	60S ribosomal protein L17 OS=Mus musculus GN=Rpl17 PE=1 SV=1	1.88322
479	643	tr|Q3UXS0|Q3UXS0_MOUSE	Secretory carrier-associated membrane protein 3 OS=Mus musculus GN=Scamp3 PE=1 SV=1	1.89221
480	189	tr|S4R2V1|S4R2V1_MOUSE	Protein tyrosine phosphatase, receptor type, C, isoform CRA_b OS=Mus musculus GN=Ptprc PE=1 SV=1	1.89633
481	447	tr|Q544H0|Q544H0_MOUSE	Eukaryotic translation initiation factor 3 subunit G OS=Mus musculus GN=Eif3g PE=1 SV=1	1.89888
482	159	sp|Q08509|EPS8_MOUSE	Epidermal growth factor receptor kinase substrate 8 OS=Mus musculus GN=Eps8 PE=1 SV=2	1.90144
483	426	sp|Q9WU28|PFD5_MOUSE	Prefoldin subunit 5 OS=Mus musculus GN=Pfdn5 PE=1 SV=1	1.90168
484	430	sp|Q05CL8|LARP7_MOUSE	La-related protein 7 OS=Mus musculus GN=Larp7 PE=1 SV=2	1.90524
485	518	tr|Q540H0|Q540H0_MOUSE	N-acetyltransferase ARD1 homolog (S. cerevisiae), isoform CRA_e OS=Mus musculus GN=Naa10 PE=1 SV=1	1.91128
486	309	sp|P57784|RU2A_MOUSE	U2 small nuclear ribonucleoprotein A' OS=Mus musculus GN=Snrpa1 PE=1 SV=2	1.9117
487	682	tr|A0A0R4J0N5|A0A0R4J0N5_MOUSE	Programmed cell death 2, isoform CRA_b OS=Mus musculus GN=Pdcd2 PE=1 SV=1	1.91857
488	152	tr|Q542I9|Q542I9_MOUSE	26S protease regulatory subunit 4 OS=Mus musculus GN=Psmc1 PE=1 SV=1	1.92348
489	67	sp|Q8CAS9|PARP9_MOUSE	Poly [ADP-ribose] polymerase 9 OS=Mus musculus GN=Parp9 PE=1 SV=2	1.94844
490	699	RRRRRsp|A2ASS6|TITIN_MOUSE	REVERSED Titin OS=Mus musculus GN=Ttn PE=1 SV=1	1.95009
491	556	sp|Q9ERB0|SNP29_MOUSE	Synaptosomal-associated protein 29 OS=Mus musculus GN=Snap29 PE=1 SV=1	1.95899
492	272	sp|Q9D6Z1|NOP56_MOUSE	Nucleolar protein 56 OS=Mus musculus GN=Nop56 PE=1 SV=2	1.96661
493	164	sp|Q6P542|ABCF1_MOUSE	ATP-binding cassette sub-family F member 1 OS=Mus musculus GN=Abcf1 PE=1 SV=1	1.96771
494	334	sp|Q60865|CAPR1_MOUSE	Caprin-1 OS=Mus musculus GN=Caprin1 PE=1 SV=2	1.97842
495	47	tr|Q790Y8|Q790Y8_MOUSE	Glucose-6-phosphate 1-dehydrogenase OS=Mus musculus GN=G6pdx PE=1 SV=1	1.97893
496	558	sp|Q99PU8|DHX30_MOUSE	Putative ATP-dependent RNA helicase DHX30 OS=Mus musculus GN=Dhx30 PE=1 SV=1	1.98053
497	316	tr|Q80XR6|Q80XR6_MOUSE	Heterogeneous nuclear ribonucleoprotein A/B OS=Mus musculus GN=Hnrnpab PE=1 SV=1	1.98881
498	654	sp|O08715|AKAP1_MOUSE	A-kinase anchor protein 1, mitochondrial OS=Mus musculus GN=Akap1 PE=1 SV=4	1.99225
499	469	sp|Q8BP67|RL24_MOUSE	60S ribosomal protein L24 OS=Mus musculus GN=Rpl24 PE=1 SV=2	2.01231
500	478	sp|P62849|RS24_MOUSE	40S ribosomal protein S24 OS=Mus musculus GN=Rps24 PE=1 SV=1	2.02246
501	212	tr|Q5NTY0|Q5NTY0_MOUSE	DnaJ (Hsp40) homolog, subfamily A, member 1 OS=Mus musculus GN=Dnaja1 PE=1 SV=1	2.02323
502	229	sp|Q8CIN4|PAK2_MOUSE	Serine/threonine-protein kinase PAK 2 OS=Mus musculus GN=Pak2 PE=1 SV=1	2.02349
503	151	tr|A0A0B4J1M9|A0A0B4J1M9_MOUSE	Microtubule-associated protein OS=Mus musculus GN=Map4 PE=1 SV=2	2.02579
504	616	sp|Q8R550|SH3K1_MOUSE	SH3 domain-containing kinase-binding protein 1 OS=Mus musculus GN=Sh3kbp1 PE=1 SV=1	2.02715
505	686	sp|P30355|AL5AP_MOUSE	Arachidonate 5-lipoxygenase-activating protein OS=Mus musculus GN=Alox5ap PE=1 SV=2	2.02928
506	415	tr|A0A0R4J1Y3|A0A0R4J1Y3_MOUSE	Probable tRNA N6-adenosine threonylcarbamoyltransferase OS=Mus musculus GN=Osgep PE=1 SV=1	2.03488
507	302	tr|Q3UB06|Q3UB06_MOUSE	SRSF protein kinase 1 OS=Mus musculus GN=Srpk1 PE=1 SV=1	2.05355
508	205	sp|Q64516|GLPK_MOUSE	Glycerol kinase OS=Mus musculus GN=Gk PE=1 SV=2	2.06072
509	232	tr|Q497E9|Q497E9_MOUSE	40S ribosomal protein S8 OS=Mus musculus GN=Rps8 PE=1 SV=1	2.06139
510	483	sp|P62267|RS23_MOUSE	40S ribosomal protein S23 OS=Mus musculus GN=Rps23 PE=1 SV=3	2.06406
511	329	tr|Q5BLK1|Q5BLK1_MOUSE	40S ribosomal protein S6 OS=Mus musculus GN=Rps6 PE=1 SV=1	2.06721
512	121	tr|Q58EU3|Q58EU3_MOUSE	40S ribosomal protein S2 OS=Mus musculus GN=Rps2 PE=1 SV=1	2.06853
513	348	tr|Q5BLJ7|Q5BLJ7_MOUSE	40S ribosomal protein S13 OS=Mus musculus GN=Rps13 PE=1 SV=1	2.06988
514	627	sp|Q3TC46|PATL1_MOUSE	Protein PAT1 homolog 1 OS=Mus musculus GN=Patl1 PE=1 SV=2	2.07762
515	240	sp|Q9WUP7|UCHL5_MOUSE	Ubiquitin carboxyl-terminal hydrolase isozyme L5 OS=Mus musculus GN=Uchl5 PE=1 SV=2	2.07818
516	585	sp|Q9D6M3|GHC1_MOUSE	Mitochondrial glutamate carrier 1 OS=Mus musculus GN=Slc25a22 PE=1 SV=1	2.0822
517	438	sp|Q9D8B3|CHM4B_MOUSE	Charged multivesicular body protein 4b OS=Mus musculus GN=Chmp4b PE=1 SV=2	2.08886
518	192	tr|Q3ULL5|Q3ULL5_MOUSE	Eif2s2 protein OS=Mus musculus GN=Eif2s2 PE=1 SV=1	2.10409
519	679	sp|Q6PIU9|YJ005_MOUSE	Uncharacterized protein FLJ45252 homolog OS=Mus musculus PE=1 SV=2	2.11167
520	83	sp|Q6ZWX6|IF2A_MOUSE	Eukaryotic translation initiation factor 2 subunit 1 OS=Mus musculus GN=Eif2s1 PE=1 SV=3	2.11511
521	341	tr|Q8BTS3|Q8BTS3_MOUSE	Guanylate-binding protein 9 OS=Mus musculus GN=Gbp9 PE=1 SV=1	2.12451
522	541	tr|Q4JHD9|Q4JHD9_MOUSE	11B-hydroxysteroid dehydrogenase type 1 OS=Mus musculus GN=Hsd11b1 PE=1 SV=1	2.12534
523	532	sp|P11157|RIR2_MOUSE	Ribonucleoside-diphosphate reductase subunit M2 OS=Mus musculus GN=Rrm2 PE=1 SV=1	2.12918
524	97	tr|Q543K9|Q543K9_MOUSE	Purine nucleoside phosphorylase OS=Mus musculus GN=Pnp PE=1 SV=1	2.13051
525	126	sp|Q8VI75|IPO4_MOUSE	Importin-4 OS=Mus musculus GN=Ipo4 PE=1 SV=1	2.14901
526	461	tr|Q4FZH2|Q4FZH2_MOUSE	60S ribosomal protein L26 OS=Mus musculus GN=Rpl26 PE=1 SV=1	2.1503
527	243	sp|Q9CQW5|LEG2_MOUSE	Galectin-2 OS=Mus musculus GN=Lgals2 PE=1 SV=1	2.15079
528	590	sp|Q6A0A2|LAR4B_MOUSE	La-related protein 4B OS=Mus musculus GN=Larp4b PE=1 SV=2	2.15324
529	443	sp|Q569Z6|TR150_MOUSE	Thyroid hormone receptor-associated protein 3 OS=Mus musculus GN=Thrap3 PE=1 SV=1	2.15371
530	343	sp|P26645|MARCS_MOUSE	Myristoylated alanine-rich C-kinase substrate OS=Mus musculus GN=Marcks PE=1 SV=2	2.1543
531	228	tr|Q9DBK7|Q9DBK7_MOUSE	MCG18845, isoform CRA_d OS=Mus musculus GN=Uba7 PE=1 SV=1	2.17574
532	474	tr|D3Z627|D3Z627_MOUSE	Integrin alpha-L OS=Mus musculus GN=Itgal PE=1 SV=1	2.1758
533	596	sp|P62309|RUXG_MOUSE	Small nuclear ribonucleoprotein G OS=Mus musculus GN=Snrpg PE=1 SV=1	2.18599
534	503	sp|Q6ZWV7|RL35_MOUSE	60S ribosomal protein L35 OS=Mus musculus GN=Rpl35 PE=1 SV=1	2.19472
535	649	sp|P97377|CDK2_MOUSE	Cyclin-dependent kinase 2 OS=Mus musculus GN=Cdk2 PE=1 SV=2	2.20729
536	448	sp|Q80X41|VRK1_MOUSE	Serine/threonine-protein kinase VRK1 OS=Mus musculus GN=Vrk1 PE=1 SV=2	2.21316
537	510	tr|Q5BLK2|Q5BLK2_MOUSE	40S ribosomal protein S20 OS=Mus musculus GN=Rps20 PE=1 SV=1	2.22826
538	290	sp|Q91YR7|PRP6_MOUSE	Pre-mRNA-processing factor 6 OS=Mus musculus GN=Prpf6 PE=1 SV=1	2.22847
539	570	sp|Q8K2H2|OTU6B_MOUSE	OTU domain-containing protein 6B OS=Mus musculus GN=Otud6b PE=1 SV=1	2.25113
540	497	tr|Q3TTF6|Q3TTF6_MOUSE	Serine/threonine-protein phosphatase 2A 65 kDa regulatory subunit A beta isoform OS=Mus musculus GN=Ppp2r1b PE=1 SV=1	2.26556
541	162	sp|Q924C1|XPO5_MOUSE	Exportin-5 OS=Mus musculus GN=Xpo5 PE=1 SV=1	2.27033
542	648	sp|P97471|SMAD4_MOUSE	Mothers against decapentaplegic homolog 4 OS=Mus musculus GN=Smad4 PE=1 SV=2	2.27096
543	621	sp|Q8VD31|TPSNR_MOUSE	Tapasin-related protein OS=Mus musculus GN=Tapbpl PE=1 SV=2	2.27731
544	92	tr|Q3U1N0|Q3U1N0_MOUSE	Coronin OS=Mus musculus GN=Coro1a PE=1 SV=1	2.28401
545	391	tr|Q8CIH9|Q8CIH9_MOUSE	Amidophosphoribosyltransferase OS=Mus musculus GN=Ppat PE=1 SV=1	2.28638
546	702	tr|Q542P8|Q542P8_MOUSE	EMG1 nucleolar protein homolog (S. cerevisiae), isoform CRA_a OS=Mus musculus GN=Emg1 PE=1 SV=1	2.28872
547	56	sp|Q6Q899|DDX58_MOUSE	Probable ATP-dependent RNA helicase DDX58 OS=Mus musculus GN=Ddx58 PE=1 SV=2	2.29822
548	330	tr|S4R2J9|S4R2J9_MOUSE	Protein PRRC2C OS=Mus musculus GN=Prrc2c PE=1 SV=1	2.31628
549	196	sp|Q1HFZ0|NSUN2_MOUSE	tRNA (cytosine(34)-C(5))-methyltransferase OS=Mus musculus GN=Nsun2 PE=1 SV=2	2.32609
550	133	tr|Q545X8|Q545X8_MOUSE	40S ribosomal protein S4 OS=Mus musculus GN=Rps4x PE=1 SV=1	2.32749
551	629	tr|A2AU91|A2AU91_MOUSE	Tumor suppressor p53-binding protein 1 OS=Mus musculus GN=Trp53bp1 PE=1 SV=1	2.33982
552	705	sp|Q8R409|HEXI1_MOUSE	Protein HEXIM1 OS=Mus musculus GN=Hexim1 PE=1 SV=1	2.36302
553	625	sp|Q8R238|SDSL_MOUSE	Serine dehydratase-like OS=Mus musculus GN=Sdsl PE=1 SV=1	2.36948
554	245	sp|Q9CY58|PAIRB_MOUSE	Plasminogen activator inhibitor 1 RNA-binding protein OS=Mus musculus GN=Serbp1 PE=1 SV=2	2.3774
555	684	tr|Q543C2|Q543C2_MOUSE	Uridine kinase OS=Mus musculus GN=Uck2 PE=1 SV=1	2.38446
556	127	tr|E9PX59|E9PX59_MOUSE	Sterile alpha motif domain-containing protein 9-like OS=Mus musculus GN=Samd9l PE=1 SV=1	2.39386
557	548	sp|Q9D7S7|RL22L_MOUSE	60S ribosomal protein L22-like 1 OS=Mus musculus GN=Rpl22l1 PE=1 SV=1	2.39994
558	404	sp|Q8BFR4|GNS_MOUSE	N-acetylglucosamine-6-sulfatase OS=Mus musculus GN=Gns PE=1 SV=1	2.41424
559	195	sp|Q569Z5|DDX46_MOUSE	Probable ATP-dependent RNA helicase DDX46 OS=Mus musculus GN=Ddx46 PE=1 SV=2	2.41804
560	416	tr|Q3UI84|Q3UI84_MOUSE	Replication factor C subunit 4 OS=Mus musculus GN=Rfc4 PE=1 SV=1	2.42075
561	656	tr|J3QK52|J3QK52_MOUSE	Nucleolar complex protein 2 homolog OS=Mus musculus GN=Noc2l PE=1 SV=1	2.42677
562	80	sp|Q99KQ4|NAMPT_MOUSE	Nicotinamide phosphoribosyltransferase OS=Mus musculus GN=Nampt PE=1 SV=1	2.43445
563	7	sp|Q00519|XDH_MOUSE	Xanthine dehydrogenase/oxidase OS=Mus musculus GN=Xdh PE=1 SV=5	2.46232
564	509	sp|Q64522|H2A2B_MOUSE	Histone H2A type 2-B OS=Mus musculus GN=Hist2h2ab PE=1 SV=3	2.48835
565	342	sp|Q99M31|HSP7E_MOUSE	Heat shock 70 kDa protein 14 OS=Mus musculus GN=Hspa14 PE=1 SV=2	2.49057
566	27	sp|Q60710|SAMH1_MOUSE	Deoxynucleoside triphosphate triphosphohydrolase SAMHD1 OS=Mus musculus GN=Samhd1 PE=1 SV=2	2.50123
567	514	tr|Q5M9K9|Q5M9K9_MOUSE	60S ribosomal protein L31 OS=Mus musculus GN=Rpl31 PE=1 SV=1	2.5036
568	43	sp|P09405|NUCL_MOUSE	Nucleolin OS=Mus musculus GN=Ncl PE=1 SV=2	2.51074
569	174	sp|P28063|PSB8_MOUSE	Proteasome subunit beta type-8 OS=Mus musculus GN=Psmb8 PE=1 SV=2	2.52515
570	336	sp|O35955|PSB10_MOUSE	Proteasome subunit beta type-10 OS=Mus musculus GN=Psmb10 PE=1 SV=1	2.5268
571	175	sp|P70698|PYRG1_MOUSE	CTP synthase 1 OS=Mus musculus GN=Ctps1 PE=1 SV=2	2.54606
572	287	tr|Q7JJ15|Q7JJ15_MOUSE	H-2 class I histocompatibility antigen, K-K alpha chain OS=Mus musculus GN=H2-K1 PE=1 SV=1	2.54906
573	543	tr|A0A0R4J043|A0A0R4J043_MOUSE	Metalloendopeptidase OS=Mus musculus GN=Mep1a PE=1 SV=1	2.56037
574	51	sp|O08528|HXK2_MOUSE	Hexokinase-2 OS=Mus musculus GN=Hk2 PE=1 SV=1	2.57833
575	496	sp|Q8BY71|HAT1_MOUSE	Histone acetyltransferase type B catalytic subunit OS=Mus musculus GN=Hat1 PE=1 SV=1	2.58849
576	477	sp|Q921T2|TOIP1_MOUSE	Torsin-1A-interacting protein 1 OS=Mus musculus GN=Tor1aip1 PE=1 SV=3	2.59095
577	664	tr|E9PUK2|E9PUK2_MOUSE	Uncharacterized aarF domain-containing protein kinase 5 OS=Mus musculus GN=Adck5 PE=1 SV=1	2.60858
578	571	tr|H3BKH9|H3BKH9_MOUSE	Rho guanine nucleotide exchange factor 2 OS=Mus musculus GN=Arhgef2 PE=1 SV=1	2.6147
579	639	tr|E9Q947|E9Q947_MOUSE	Nucleolar protein 4 OS=Mus musculus GN=Nol4 PE=1 SV=1	2.631
580	120	sp|Q8R5F7|IFIH1_MOUSE	Interferon-induced helicase C domain-containing protein 1 OS=Mus musculus GN=Ifih1 PE=1 SV=1	2.65195
581	96	sp|Q2EMV9|PAR14_MOUSE	Poly [ADP-ribose] polymerase 14 OS=Mus musculus GN=Parp14 PE=1 SV=3	2.65664
582	547	tr|B2RR84|B2RR84_MOUSE	Phosphodiesterase OS=Mus musculus GN=Pde3a PE=1 SV=1	2.6611
583	271	tr|Q542I8|Q542I8_MOUSE	Integrin beta OS=Mus musculus GN=Itgb2 PE=1 SV=1	2.66216
584	642	tr|W0UVF7|W0UVF7_MOUSE	Eosinophil cationic protein 2 OS=Mus musculus GN=Ear2 PE=1 SV=1	2.68175
585	87	tr|A2AQ99|A2AQ99_MOUSE	Protein Duox2 OS=Mus musculus GN=Duox2 PE=4 SV=1	2.70097
586	667	sp|Q80U35|ARHGH_MOUSE	Rho guanine nucleotide exchange factor 17 OS=Mus musculus GN=Arhgef17 PE=1 SV=2	2.70224
587	253	tr|Q5EBQ6|Q5EBQ6_MOUSE	60S ribosomal protein L9 OS=Mus musculus GN=Rpl9 PE=1 SV=1	2.70814
588	335	tr|Q52L97|Q52L97_MOUSE	Importin subunit alpha OS=Mus musculus GN=Kpna2 PE=1 SV=1	2.73064
589	230	tr|Q542J9|Q542J9_MOUSE	Proliferating cell nuclear antigen OS=Mus musculus GN=Pcna PE=1 SV=1	2.73438
590	688	tr|Q99JA5|Q99JA5_MOUSE	Ly6e protein OS=Mus musculus GN=Ly6e PE=1 SV=1	2.74553
591	472	tr|A0A0R4J256|A0A0R4J256_MOUSE	Proteasome subunit beta type OS=Mus musculus GN=Psmb9 PE=1 SV=1	2.76048
592	363	sp|Q64152|BTF3_MOUSE	Transcription factor BTF3 OS=Mus musculus GN=Btf3 PE=1 SV=3	2.80569
593	180	tr|Q52KC3|Q52KC3_MOUSE	DNA helicase OS=Mus musculus GN=Mcm5 PE=1 SV=1	2.81521
594	712	tr|E9PUG7|E9PUG7_MOUSE	Eukaryotic translation initiation factor 2D OS=Mus musculus GN=Eif2d PE=1 SV=1	2.84381
595	201	tr|Q543K5|Q543K5_MOUSE	Phosphoserine aminotransferase OS=Mus musculus GN=Psat1 PE=1 SV=1	2.84441
596	562	sp|Q80VJ2|SRA1_MOUSE	Steroid receptor RNA activator 1 OS=Mus musculus GN=Sra1 PE=1 SV=3	2.84608
597	350	tr|Q5FWJ9|Q5FWJ9_MOUSE	Nuclear pore glycoprotein p62 OS=Mus musculus GN=Nup62 PE=1 SV=1	2.8609
598	711	sp|P16294|FA9_MOUSE	Coagulation factor IX OS=Mus musculus GN=F9 PE=2 SV=3	2.87145
599	498	tr|Q4VBG1|Q4VBG1_MOUSE	DEAD (Asp-Glu-Ala-Asp) box polypeptide 47 OS=Mus musculus GN=Ddx47 PE=1 SV=1	2.88012
600	676	tr|Q5SW15|Q5SW15_MOUSE	Methyltransferase-like protein OS=Mus musculus GN=Mettl16 PE=1 SV=1	2.88411
601	332	tr|B1ARD6|B1ARD6_MOUSE	Protein Slfn9 OS=Mus musculus GN=Slfn9 PE=1 SV=1	2.94653
602	450	tr|Z4YJT3|Z4YJT3_MOUSE	La-related protein 1 OS=Mus musculus GN=Larp1 PE=1 SV=1	2.96107
603	607	sp|Q3TBT3|STING_MOUSE	Stimulator of interferon genes protein OS=Mus musculus GN=Tmem173 PE=1 SV=2	3.01673
604	210	sp|Q3UIR3|DTX3L_MOUSE	E3 ubiquitin-protein ligase DTX3L OS=Mus musculus GN=Dtx3l PE=1 SV=1	3.02988
605	540	sp|Q61129|CFAI_MOUSE	Complement factor I OS=Mus musculus GN=Cfi PE=1 SV=3	3.06302
606	356	tr|Q3U1U4|Q3U1U4_MOUSE	Integrin alpha-M OS=Mus musculus GN=Itgam PE=1 SV=1	3.09692
607	456	sp|Q922K9|FRK_MOUSE	Tyrosine-protein kinase FRK OS=Mus musculus GN=Frk PE=1 SV=3	3.10995
608	181	sp|Q9Z2F2|OASL2_MOUSE	2'-5'-oligoadenylate synthase-like protein 2 OS=Mus musculus GN=Oasl2 PE=1 SV=2	3.11269
609	609	tr|F7AA26|F7AA26_MOUSE	Protein Pakap (Fragment) OS=Mus musculus GN=Pakap PE=1 SV=1	3.12174
610	146	sp|Q60766|IRGM1_MOUSE	Immunity-related GTPase family M protein 1 OS=Mus musculus GN=Irgm1 PE=1 SV=1	3.12402
611	305	sp|P11928|OAS1A_MOUSE	2'-5'-oligoadenylate synthase 1A OS=Mus musculus GN=Oas1a PE=1 SV=2	3.15868
612	572	sp|P01887|B2MG_MOUSE	Beta-2-microglobulin OS=Mus musculus GN=B2m PE=1 SV=2	3.17202
613	247	tr|Q3UAT9|Q3UAT9_MOUSE	Inosine-5'-monophosphate dehydrogenase OS=Mus musculus GN=Impdh2 PE=1 SV=1	3.18374
614	708	sp|O88271|CFDP1_MOUSE	Craniofacial development protein 1 OS=Mus musculus GN=Cfdp1 PE=1 SV=1	3.20354
615	645	tr|Q3U7K7|Q3U7K7_MOUSE	E3 ubiquitin-protein ligase TRIM21 OS=Mus musculus GN=Trim21 PE=1 SV=1	3.22626
616	634	sp|P26151|FCGR1_MOUSE	High affinity immunoglobulin gamma Fc receptor I OS=Mus musculus GN=Fcgr1 PE=1 SV=1	3.22826
617	340	sp|Q61599|GDIR2_MOUSE	Rho GDP-dissociation inhibitor 2 OS=Mus musculus GN=Arhgdib PE=1 SV=3	3.22962
618	118	sp|Q8CG48|SMC2_MOUSE	Structural maintenance of chromosomes protein 2 OS=Mus musculus GN=Smc2 PE=1 SV=2	3.23494
619	365	sp|Q9D8C4|IN35_MOUSE	Interferon-induced 35 kDa protein homolog OS=Mus musculus GN=Ifi35 PE=1 SV=3	3.24141
620	30	tr|Q3U2W2|Q3U2W2_MOUSE	MYB binding protein (P160) 1a, isoform CRA_b OS=Mus musculus GN=Mybbp1a PE=1 SV=1	3.31184
621	395	sp|Q9D024|CCD47_MOUSE	Coiled-coil domain-containing protein 47 OS=Mus musculus GN=Ccdc47 PE=1 SV=2	3.31892
622	594	tr|Q3UCC5|Q3UCC5_MOUSE	MCG130899 OS=Mus musculus GN=Pcnp PE=1 SV=1	3.36671
623	88	tr|L7N451|L7N451_MOUSE	Interferon-induced very large GTPase 1 OS=Mus musculus GN=Gvin1 PE=1 SV=1	3.36839
624	86	sp|Q3U5Q7|CMPK2_MOUSE	UMP-CMP kinase 2, mitochondrial OS=Mus musculus GN=Cmpk2 PE=1 SV=2	3.37713
625	622	sp|P97369|NCF4_MOUSE	Neutrophil cytosol factor 4 OS=Mus musculus GN=Ncf4 PE=1 SV=2	3.39325
626	565	tr|B1B1D8|B1B1D8_MOUSE	39S ribosomal protein L2, mitochondrial OS=Mus musculus GN=Mrpl2 PE=1 SV=1	3.41739
627	605	sp|P11672|NGAL_MOUSE	Neutrophil gelatinase-associated lipocalin OS=Mus musculus GN=Lcn2 PE=1 SV=1	3.43829
628	615	sp|Q91WG4|ELP2_MOUSE	Elongator complex protein 2 OS=Mus musculus GN=Elp2 PE=1 SV=1	3.43926
629	666	sp|Q80WT5|AFTIN_MOUSE	Aftiphilin OS=Mus musculus GN=Aftph PE=1 SV=2	3.45787
630	227	tr|Q91Z40|Q91Z40_MOUSE	Gbp6 protein OS=Mus musculus GN=Gbp7 PE=1 SV=2	3.46192
631	176	sp|Q07797|LG3BP_MOUSE	Galectin-3-binding protein OS=Mus musculus GN=Lgals3bp PE=1 SV=1	3.53683
632	491	sp|Q61704|ITIH3_MOUSE	Inter-alpha-trypsin inhibitor heavy chain H3 OS=Mus musculus GN=Itih3 PE=1 SV=3	3.5415
633	387	tr|Q792S7|Q792S7_MOUSE	Antigen peptide transporter 2 OS=Mus musculus GN=Tap2 PE=1 SV=1	3.55408
634	632	sp|Q9CWK3|CD2B2_MOUSE	CD2 antigen cytoplasmic tail-binding protein 2 OS=Mus musculus GN=Cd2bp2 PE=1 SV=1	3.60624
635	239	tr|Q3TCU5|Q3TCU5_MOUSE	Tapasin OS=Mus musculus GN=Tapbp PE=1 SV=1	3.63299
636	349	sp|Q08619|IFI5B_MOUSE	Interferon-activable protein 205-B OS=Mus musculus GN=Ifi205b PE=1 SV=2	3.67223
637	486	tr|E9Q5C9|E9Q5C9_MOUSE	Protein Nolc1 OS=Mus musculus GN=Nolc1 PE=1 SV=1	3.69867
638	317	sp|Q03963|E2AK2_MOUSE	Interferon-induced, double-stranded RNA-activated protein kinase OS=Mus musculus GN=Eif2ak2 PE=1 SV=2	3.73144
639	444	tr|Q9Z1M2|Q9Z1M2_MOUSE	Interferon-g induced GTPase OS=Mus musculus GN=Irgm2 PE=1 SV=1	3.73504
640	529	sp|Q9JJ78|TOPK_MOUSE	Lymphokine-activated killer T-cell-originated protein kinase OS=Mus musculus GN=Pbk PE=1 SV=1	3.75749
641	692	sp|P97825|HN1_MOUSE	Hematological and neurological expressed 1 protein OS=Mus musculus GN=Hn1 PE=1 SV=3	3.75991
642	674	tr|Q5SVX3|Q5SVX3_MOUSE	DEAD (Asp-Glu-Ala-Asp) box polypeptide 56 OS=Mus musculus GN=Ddx56 PE=1 SV=1	3.82854
643	499	sp|Q9CQW9|IFM3_MOUSE	Interferon-induced transmembrane protein 3 OS=Mus musculus GN=Ifitm3 PE=1 SV=1	3.89009
644	371	sp|Q9DBD0|ICA_MOUSE	Inhibitor of carbonic anhydrase OS=Mus musculus GN=Ica PE=1 SV=1	3.89181
645	8	sp|Q61838|PZP_MOUSE	Pregnancy zone protein OS=Mus musculus GN=Pzp PE=1 SV=3	3.96034
646	650	tr|Q8HWB2|Q8HWB2_MOUSE	Protein H2-Q4 OS=Mus musculus GN=H2-Q4 PE=1 SV=1	4.01706
647	390	sp|Q9D2Y4|MLKL_MOUSE	Mixed lineage kinase domain-like protein OS=Mus musculus GN=Mlkl PE=1 SV=1	4.06806
648	672	sp|P08607|C4BPA_MOUSE	C4b-binding protein OS=Mus musculus GN=C4bpa PE=1 SV=3	4.0986
649	75	sp|Q9JIK5|DDX21_MOUSE	Nucleolar RNA helicase 2 OS=Mus musculus GN=Ddx21 PE=1 SV=3	4.12126
650	129	tr|Q792Z7|Q792Z7_MOUSE	D(B) glycoprotein OS=Mus musculus GN=H2-D1 PE=1 SV=1	4.13031
651	591	tr|A2A6J4|A2A6J4_MOUSE	Lymphocyte-specific protein 1 OS=Mus musculus GN=Lsp1 PE=1 SV=1	4.15521
652	707	sp|Q9CWY3|SETD6_MOUSE	N-lysine methyltransferase SETD6 OS=Mus musculus GN=Setd6 PE=1 SV=1	4.19006
653	662	sp|P16301|LCAT_MOUSE	Phosphatidylcholine-sterol acyltransferase OS=Mus musculus GN=Lcat PE=1 SV=2	4.20803
654	337	tr|Q549A5|Q549A5_MOUSE	Clusterin OS=Mus musculus GN=Clu PE=1 SV=1	4.26428
655	362	tr|Q4FK56|Q4FK56_MOUSE	Gamma-glutamyltransferase 1, isoform CRA_a OS=Mus musculus GN=Ggt1 PE=1 SV=1	4.4286
656	463	sp|P97290|IC1_MOUSE	Plasma protease C1 inhibitor OS=Mus musculus GN=Serping1 PE=1 SV=3	4.43567
657	242	sp|P49290|PERE_MOUSE	Eosinophil peroxidase OS=Mus musculus GN=Epx PE=1 SV=2	4.46408
658	575	tr|Q8BMN7|Q8BMN7_MOUSE	Guanylate-binding protein 5 OS=Mus musculus GN=Gbp5 PE=1 SV=1	4.47918
659	552	sp|Q9D517|PLCC_MOUSE	1-acyl-sn-glycerol-3-phosphate acyltransferase gamma OS=Mus musculus GN=Agpat3 PE=1 SV=2	4.49547
660	318	tr|Q5M9K7|Q5M9K7_MOUSE	40S ribosomal protein S10 OS=Mus musculus GN=Rps10 PE=1 SV=1	4.50114
661	71	tr|Q61635|Q61635_MOUSE	GTP-binding protein OS=Mus musculus GN=Ifi47 PE=1 SV=1	4.51501
662	380	sp|Q3TIV5|ZC3HF_MOUSE	Zinc finger CCCH domain-containing protein 15 OS=Mus musculus GN=Zc3h15 PE=1 SV=2	4.54844
663	550	tr|Q91ZP4|Q91ZP4_MOUSE	MCG3105, isoform CRA_a OS=Mus musculus GN=Slc5a4b PE=2 SV=2	4.55388
664	439	tr|A2APF7|A2APF7_MOUSE	Z-DNA-binding protein 1 OS=Mus musculus GN=Zbp1 PE=1 SV=1	4.56641
665	197	sp|Q99LE6|ABCF2_MOUSE	ATP-binding cassette sub-family F member 2 OS=Mus musculus GN=Abcf2 PE=1 SV=1	4.61104
666	464	tr|Q3UYM1|Q3UYM1_MOUSE	NEDD8 ultimate buster 1 OS=Mus musculus GN=Nub1 PE=1 SV=1	4.61488
667	124	tr|E9Q8I0|E9Q8I0_MOUSE	Complement factor H OS=Mus musculus GN=Cfh PE=1 SV=1	4.63604
668	3	sp|P01027|CO3_MOUSE	Complement C3 OS=Mus musculus GN=C3 PE=1 SV=3	4.67775
669	527	sp|Q60590|A1AG1_MOUSE	Alpha-1-acid glycoprotein 1 OS=Mus musculus GN=Orm1 PE=1 SV=1	4.69436
670	647	tr|Q544L2|Q544L2_MOUSE	Thymidylate synthase OS=Mus musculus GN=Tyms PE=1 SV=1	4.7557
671	147	tr|B8JJN0|B8JJN0_MOUSE	Protein Gm20547 OS=Mus musculus GN=Gm20547 PE=3 SV=1	4.91955
672	610	sp|O08586|PTEN_MOUSE	Phosphatidylinositol 3,4,5-trisphosphate 3-phosphatase and dual-specificity protein phosphatase PTEN OS=Mus musculus GN=Pten PE=1 SV=1	4.95346
673	631	tr|A0A0R4J039|A0A0R4J039_MOUSE	Histidine-rich glycoprotein OS=Mus musculus GN=Hrg PE=1 SV=1	4.97536
674	418	sp|Q5SUF2|LC7L3_MOUSE	Luc7-like protein 3 OS=Mus musculus GN=Luc7l3 PE=1 SV=1	5.01538
675	640	tr|E9QN37|E9QN37_MOUSE	Macrophage-expressed gene 1 protein OS=Mus musculus GN=Mpeg1 PE=1 SV=1	5.02143
676	199	sp|Q9Z0E6|GBP2_MOUSE	Guanylate-binding protein 1 OS=Mus musculus GN=Gbp2 PE=1 SV=1	5.04912
677	45	tr|Q3UW98|Q3UW98_MOUSE	Chloride channel calcium activated 7 OS=Mus musculus GN=Clca4b PE=1 SV=1	5.19461
678	630	tr|Q923L7|Q923L7_MOUSE	Ear6 protein OS=Mus musculus GN=Ear6 PE=1 SV=1	5.37023
679	411	tr|Q4JFI8|Q4JFI8_MOUSE	Pentaxin OS=Mus musculus GN=Apcs PE=1 SV=1	5.40309
680	233	tr|Q3TBA3|Q3TBA3_MOUSE	Antigen peptide transporter 1 OS=Mus musculus GN=Tap1 PE=1 SV=1	5.77481
681	564	tr|L7N1X8|L7N1X8_MOUSE	Protein Gbp6 OS=Mus musculus GN=Gm43302 PE=4 SV=2	5.78171
682	238	tr|Q9DCE9|Q9DCE9_MOUSE	Protein Igtp OS=Mus musculus GN=Igtp PE=1 SV=1	5.87014
683	62	tr|G3X9T8|G3X9T8_MOUSE	Ceruloplasmin OS=Mus musculus GN=Cp PE=1 SV=1	5.99186
684	115	sp|P01029|CO4B_MOUSE	Complement C4-B OS=Mus musculus GN=C4b PE=1 SV=3	6.12208
685	651	tr|Q3TM10|Q3TM10_MOUSE	HN1-like protein OS=Mus musculus GN=Hn1l PE=1 SV=1	6.15947
686	528	sp|Q9R0E1|PLOD3_MOUSE	Procollagen-lysine,2-oxoglutarate 5-dioxygenase 3 OS=Mus musculus GN=Plod3 PE=1 SV=1	6.17199
687	468	tr|Q6GTM0|Q6GTM0_MOUSE	Ifit2 protein OS=Mus musculus GN=Ifit2 PE=1 SV=1	6.36788
688	612	sp|P06684|CO5_MOUSE	Complement C5 OS=Mus musculus GN=C5 PE=1 SV=2	6.38798
689	508	sp|Q91XB0|TREX1_MOUSE	Three-prime repair exonuclease 1 OS=Mus musculus GN=Trex1 PE=1 SV=2	6.50982
690	685	tr|Q3TSU5|Q3TSU5_MOUSE	Alpha-mannosidase 2x OS=Mus musculus GN=Man2a2 PE=1 SV=1	6.57932
691	276	sp|Q01320|TOP2A_MOUSE	DNA topoisomerase 2-alpha OS=Mus musculus GN=Top2a PE=1 SV=2	6.82509
692	39	tr|A0A087WSP5|A0A087WSP5_MOUSE	Signal transducer and activator of transcription OS=Mus musculus GN=Stat1 PE=1 SV=1	6.98811
693	131	sp|P08071|TRFL_MOUSE	Lactotransferrin OS=Mus musculus GN=Ltf PE=1 SV=4	7.16419
694	641	sp|Q8R2Q8|BST2_MOUSE	Bone marrow stromal antigen 2 OS=Mus musculus GN=Bst2 PE=1 SV=1	7.22159
695	490	tr|Q497N1|Q497N1_MOUSE	40S ribosomal protein S26 OS=Mus musculus GN=Rps26 PE=1 SV=1	7.44825
696	100	sp|Q64282|IFIT1_MOUSE	Interferon-induced protein with tetratricopeptide repeats 1 OS=Mus musculus GN=Ifit1 PE=1 SV=2	7.58884
697	574	tr|E9QKL6|E9QKL6_MOUSE	Interferon-activable protein 204 OS=Mus musculus GN=Ifi204 PE=1 SV=1	7.91143
698	635	tr|A0A0R4J1G2|A0A0R4J1G2_MOUSE	Cathelicidin antimicrobial peptide OS=Mus musculus GN=Camp PE=1 SV=1	7.93753
699	1	sp|E9Q555|RN213_MOUSE	E3 ubiquitin-protein ligase RNF213 OS=Mus musculus GN=Rnf213 PE=1 SV=2	8.11058
700	592	sp|Q03734|SPA3M_MOUSE	Serine protease inhibitor A3M OS=Mus musculus GN=Serpina3m PE=1 SV=2	8.12551
701	530	tr|Q8K5C8|Q8K5C8_MOUSE	Cis-retinol/androgen dehydrogenase type 3 OS=Mus musculus GN=Rdh9 PE=2 SV=1	8.15311
702	673	sp|P29477|NOS2_MOUSE	Nitric oxide synthase, inducible OS=Mus musculus GN=Nos2 PE=1 SV=1	9.105
703	278	sp|O35744|CHIL3_MOUSE	Chitinase-like protein 3 OS=Mus musculus GN=Chil3 PE=1 SV=2	9.55016
704	493	sp|O08692|NGP_MOUSE	Neutrophilic granule protein OS=Mus musculus GN=Ngp PE=1 SV=1	9.55841
705	114	tr|E9Q5L2|E9Q5L2_MOUSE	Inter alpha-trypsin inhibitor, heavy chain 4 OS=Mus musculus GN=Itih4 PE=1 SV=1	10.2776
706	179	tr|Q5FW82|Q5FW82_MOUSE	Interferon-induced protein with tetratricopeptide repeats 3 OS=Mus musculus GN=Ifit3 PE=1 SV=1	10.3017
707	546	sp|P11247|PERM_MOUSE	Myeloperoxidase OS=Mus musculus GN=Mpo PE=1 SV=2	11.9486
708	79	tr|J7NNX8|J7NNX8_MOUSE	Interferon-gamma-inducible GTPase Ifgga1 protein OS=Mus musculus GN=Iigp1 PE=1 SV=1	12.8262
709	236	sp|P28776|I23O1_MOUSE	Indoleamine 2,3-dioxygenase 1 OS=Mus musculus GN=Ido1 PE=1 SV=1	13.5202
710	525	tr|Q91XL1|Q91XL1_MOUSE	Leucine-rich HEV glycoprotein OS=Mus musculus GN=Lrg1 PE=1 SV=1	13.5592
711	401	tr|Q62293|Q62293_MOUSE	Interferon-gamma-inducible GTPase Ifggb5 protein OS=Mus musculus GN=Tgtp PE=1 SV=1	13.8257
712	313	tr|Q4FJR9|Q4FJR9_MOUSE	G1p2 protein OS=Mus musculus GN=Isg15 PE=1 SV=1	19.081
713	704	sp|P05367|SAA2_MOUSE	Serum amyloid A-2 protein OS=Mus musculus GN=Saa2 PE=1 SV=1	27.405
714	116	tr|Q3UBS3|Q3UBS3_MOUSE	Haptoglobin OS=Mus musculus GN=Hp PE=1 SV=1	133.942
